# Supplementary material for: Genome-wide analysis of human hotspot intersected genes highlights the roles of meiotic recombination in evolution and disease
Source: BMC Genomics. 2013 Jan 31;14:67. doi: 10.1186/1471-2164-14-67 (PMC3620679; doi:10.1186/1471-2164-14-67)
Supplement: Additional file 3 — All gene datasets used in this study. [file 1471-2164-14-67-S3.xlsx]

## Sheet: hga8rpa-genelist
Chrom	txStart	txEnd	Length	Strand	RefSeq RNA accession	Gene Symbol	Synonyms	Description	dbxrefs	Gene ID	HI Gene	Middle Gene	Cold Gene	HK Gene	DGD Gene	DGD - group	AGE Gene	AGE	AGE count	TiGER Gene	TiGER - Tissue	SPD Gene	OMIM Gene	OMIM - Disorders, <disorder MIM no.> (<phene mapping key>)	MD	CGC Gene	CGC - Tissue Type	CGC - Mutation Type	CGC - Somatic Mut/Germline Mut	TICdb Gene	dbCRID Gene	dbCRID - Reciprocal Translocation Involoved Genes	dbCRID - Deletion Involoved Genes	dbCRID - Duplication Involoved Genes	dbCRID - Inversion Involoved Genes	dbCRID - Insertion Involoved Genes	dbCRID - Translocation Involoved Genes	dbCRID - Ring Chromosome Involoved Genes	InteCR
chr10	100133311	100164968	31657	-	NM_032709	PYROXD2	C10orf33|FP3420	pyridine nucleotide-disulphide oxidoreductase domain 2	HGNC:23517|Ensembl:ENSG00000119943|HPRD:12572|Vega:OTTHUMG00000018877	84795							84795	0	1	NM_032709	cervix
chr10	100165944	100196694	30750	-	NM_000195	HPS1	HPS	Hermansky-Pudlak syndrome 1	HGNC:5163|MIM:604982|Ensembl:ENSG00000107521|HPRD:05403|Vega:OTTHUMG00000018876	3257							3257	0	1				3257	Hermansky-Pudlak syndrome 1, 203300 (3)	3257
chr10	100178892	100196694	17802	-	NM_182639	HPS1	HPS	Hermansky-Pudlak syndrome 1	HGNC:5163|MIM:604982|Ensembl:ENSG00000107521|HPRD:05403|Vega:OTTHUMG00000018876	3257							3257	0	1				3257	Hermansky-Pudlak syndrome 1, 203300 (3)	3257
chr10	100206823	100985622	778799	-	NM_001166244	HPSE2	HPA2|HPR2|UFS	heparanase 2	HGNC:18374|MIM:613469|Ensembl:ENSG00000172987|HPRD:13669|Vega:OTTHUMG00000018880	60495	chr10-100206823-100985622-NM_001166244	chr10-100206823-100985622-NM_001166244	chr10-100206823-100985622-NM_001166244				60495	0	1				60495	Urofacial syndrome, 236730 (3)
chr10	100206823	100985622	778799	-	NM_001166245	HPSE2	HPA2|HPR2|UFS	heparanase 2	HGNC:18374|MIM:613469|Ensembl:ENSG00000172987|HPRD:13669|Vega:OTTHUMG00000018880	60495	chr10-100206823-100985622-NM_001166245	chr10-100206823-100985622-NM_001166245	chr10-100206823-100985622-NM_001166245				60495	0	1				60495	Urofacial syndrome, 236730 (3)
chr10	100206823	100985622	778799	-	NM_001166246	HPSE2	HPA2|HPR2|UFS	heparanase 2	HGNC:18374|MIM:613469|Ensembl:ENSG00000172987|HPRD:13669|Vega:OTTHUMG00000018880	60495	chr10-100206823-100985622-NM_001166246	chr10-100206823-100985622-NM_001166246	chr10-100206823-100985622-NM_001166246				60495	0	1				60495	Urofacial syndrome, 236730 (3)
chr10	100206823	100985622	778799	-	NM_021828	HPSE2	HPA2|HPR2|UFS	heparanase 2	HGNC:18374|MIM:613469|Ensembl:ENSG00000172987|HPRD:13669|Vega:OTTHUMG00000018880	60495	chr10-100206823-100985622-NM_021828	chr10-100206823-100985622-NM_021828	chr10-100206823-100985622-NM_021828				60495	0	1	NM_021828	larynx		60495	Urofacial syndrome, 236730 (3)
chr10	101078845	101144077	65232	+	NM_020348	CNNM1	ACDP1|CLP-1	cyclin M1	HGNC:102|MIM:607802|Ensembl:ENSG00000119946|HPRD:07417|Vega:OTTHUMG00000018881	26507							26507	0	1	NM_020348	testis
chr10	101146616	101180520	33904	-	NM_002079	GOT1	GIG18	glutamic-oxaloacetic transaminase 1, soluble (aspartate aminotransferase 1)	HGNC:4432|MIM:138180|Ensembl:ENSG00000120053|HPRD:00687|Vega:OTTHUMG00000018882	2805							2805	0	1											NM_002079									NM_002079
chr10	101282679	101286270	3591	+	NM_145285	NKX2-3	CSX3|NK2.3|NKX2.3|NKX2C|NKX4-3	NK2 homeobox 3	HGNC:7836|MIM:606727|Ensembl:ENSG00000119919|HPRD:05992|Vega:OTTHUMG00000018887	159296					NM_145285	699	159296	0	1
chr10	101360264	101370211	9947	-	NM_031212	SLC25A28	MFRN2|MRS3/4|MRS4L	solute carrier family 25, member 28	HGNC:23472|MIM:609767|Ensembl:ENSG00000155287|Vega:OTTHUMG00000018886	81894							81894	0	1
chr10	101409252	101460992	51740	+	NM_020354	ENTPD7	LALP1|RP11-483F11.1	ectonucleoside triphosphate diphosphohydrolase 7	HGNC:19745|Ensembl:ENSG00000198018|HPRD:10939|Vega:OTTHUMG00000018888	57089							57089	0	1
chr10	101458494	101482413	23919	-	NM_004376	COX15	-	COX15 homolog, cytochrome c oxidase assembly protein (yeast)	HGNC:2263|MIM:603646|Ensembl:ENSG00000014919|HPRD:04707|Vega:OTTHUMG00000018893	1355							1355	0	1				1355	Cardiomyopathy, hypertrophic, early-onset fatal (3);Leigh syndrome due to cytochrome c oxidase deficiency, 256000 (3)	1355
chr10	101458494	101482413	23919	-	NM_078470	COX15	-	COX15 homolog, cytochrome c oxidase assembly protein (yeast)	HGNC:2263|MIM:603646|Ensembl:ENSG00000014919|HPRD:04707|Vega:OTTHUMG00000018893	1355							1355	0	1				1355	Cardiomyopathy, hypertrophic, early-onset fatal (3);Leigh syndrome due to cytochrome c oxidase deficiency, 256000 (3)	1355
chr10	101481947	101505884	23937	+	NM_015960	CUTC	RP11-483F11.3	cutC copper transporter homolog (E. coli)	HGNC:24271|MIM:610101|Ensembl:ENSG00000119929|HPRD:13100|Vega:OTTHUMG00000018889	51076							51076	0	1
chr10	101532452	101601652	69200	+	NM_000392	ABCC2	ABC30|CMOAT|DJS|MRP2|cMRP	ATP-binding cassette, sub-family C (CFTR/MRP), member 2	HGNC:53|MIM:601107|Ensembl:ENSG00000023839|HPRD:03065|Vega:OTTHUMG00000018895	1244							1244	0	1	NM_000392	liver		1244	Dubin-Johnson syndrome, 237500 (3)	1244
chr10	101625323	101759666	134343	-	NM_015221	DNMBP	ARHGEF36|TUBA	dynamin binding protein	HGNC:30373|MIM:611282|Ensembl:ENSG00000107554|HPRD:10918|Vega:OTTHUMG00000018897	23268							23268	0	1	NM_015221	blood
chr10	101792054	101831632	39578	-	NM_001308	CPN1	CPN|SCPN	carboxypeptidase N, polypeptide 1	HGNC:2312|MIM:603103|Ensembl:ENSG00000120054|HPRD:09120|Vega:OTTHUMG00000018896	1369							1369	0	1	NM_001308	liver,skin	NM_001308	1369	Carboxypeptidase N deficiency, 212070 (3)
chr10	101899836	101935724	35888	-	NM_006459	ERLIN1	C10orf69|Erlin-1|KE04|KEO4|SPFH1	ER lipid raft associated 1	HGNC:16947|MIM:611604|Ensembl:ENSG00000107566|HPRD:08502|Vega:OTTHUMG00000018900	10613
chr10	101899836	101935804	35968	-	NM_001100626	ERLIN1	C10orf69|Erlin-1|KE04|KEO4|SPFH1	ER lipid raft associated 1	HGNC:16947|MIM:611604|Ensembl:ENSG00000107566|HPRD:08502|Vega:OTTHUMG00000018900	10613
chr10	101938113	101979334	41221	-	NM_001278	CHUK	IKBKA|IKK-alpha|IKK1|IKKA|NFKBIKA|TCF16	conserved helix-loop-helix ubiquitous kinase	HGNC:1974|MIM:600664|Ensembl:ENSG00000213341|HPRD:02811|Vega:OTTHUMG00000018899	1147							1147	0	1				1147	Cocoon syndrome, 613630 (3)
chr10	101982044	102017427	35383	-	NM_018294	CWF19L1	-	CWF19-like 1, cell cycle control (S. pombe)	HGNC:25613|Ensembl:ENSG00000095485|HPRD:13101|Vega:OTTHUMG00000018901	55280							55280	0	1
chr10	102023702	102036104	12402	-	NM_001001342	BLOC1S2	BLOS2|RP11-316M21.4	biogenesis of lysosomal organelles complex-1, subunit 2	HGNC:20984|MIM:609768|Ensembl:ENSG00000196072|HPRD:12526|Vega:OTTHUMG00000018908	282991							282991	0	1
chr10	102023702	102036429	12727	-	NM_173809	BLOC1S2	BLOS2|RP11-316M21.4	biogenesis of lysosomal organelles complex-1, subunit 2	HGNC:20984|MIM:609768|Ensembl:ENSG00000196072|HPRD:12526|Vega:OTTHUMG00000018908	282991							282991	0	1
chr10	102037892	102080233	42341	-	NM_016112	PKD2L1	PCL|PKD2L|PKDL|TRPP3	polycystic kidney disease 2-like 1	HGNC:9011|MIM:604532|Ensembl:ENSG00000107593|HPRD:16063|Vega:OTTHUMG00000018910	9033	chr10-102037892-102080233-NM_016112						9033	0	1
chr10	102096761	102114578	17817	+	NM_005063	SCD	FADS5|MSTP008|SCD1|SCDOS	stearoyl-CoA desaturase (delta-9-desaturase)	HGNC:10571|MIM:604031|Ensembl:ENSG00000099194|HPRD:04941|Vega:OTTHUMG00000018906	6319							6319	0	1	NM_005063	small_intestine,soft_tissue
chr10	102212801	102233389	20588	+	NM_003393	WNT8B	-	wingless-type MMTV integration site family, member 8B	HGNC:12789|MIM:601396|Ensembl:ENSG00000075290|HPRD:03235|Vega:OTTHUMG00000018912	7479							7479	0	1			NM_003393
chr10	102236392	102269585	33193	-	NM_015490	SEC31B	SEC31B-1|SEC31L2	SEC31 homolog B (S. cerevisiae)	HGNC:23197|MIM:610258|Ensembl:ENSG00000075826|HPRD:15315|Vega:OTTHUMG00000019342	25956							25956	0	1
chr10	102273486	102279626	6140	-	NM_005004	NDUFB8	ASHI|CI-ASHI	NADH dehydrogenase (ubiquinone) 1 beta subcomplex, 8, 19kDa	HGNC:7703|MIM:602140|Ensembl:ENSG00000166136|HPRD:11886|Vega:OTTHUMG00000019346	4714				4714			4714	0	1
chr10	102285630	102303671	18041	+	NM_017902	HIF1AN	FIH1	hypoxia inducible factor 1, alpha subunit inhibitor	HGNC:17113|MIM:606615|Ensembl:ENSG00000166135|HPRD:09426|Vega:OTTHUMG00000018911	55662							55662	0	1
chr10	1024348	1053708	29360	+	NM_012341	GTPBP4	CRFG|NGB|NOG1	GTP binding protein 4	HGNC:21535|Ensembl:ENSG00000107937|HPRD:09976|Vega:OTTHUMG00000017538	23560				23560			23560	0	1
chr10	102495457	102579688	84231	+	NM_000278	PAX2	-	paired box 2	HGNC:8616|MIM:167409|Ensembl:ENSG00000075891|HPRD:01330|Vega:OTTHUMG00000018913	5076							5076	0	1	NM_000278	kidney		5076	Optic nerve coloboma with renal disease, 120330 (3);Renal hypoplasia, isolated (3)	5076
chr10	102495457	102579688	84231	+	NM_003987	PAX2	-	paired box 2	HGNC:8616|MIM:167409|Ensembl:ENSG00000075891|HPRD:01330|Vega:OTTHUMG00000018913	5076							5076	0	1	NM_003987	kidney		5076	Optic nerve coloboma with renal disease, 120330 (3);Renal hypoplasia, isolated (3)	5076						NM_003987	NM_003987							NM_003987
chr10	102495457	102579688	84231	+	NM_003988	PAX2	-	paired box 2	HGNC:8616|MIM:167409|Ensembl:ENSG00000075891|HPRD:01330|Vega:OTTHUMG00000018913	5076							5076	0	1	NM_003988	kidney		5076	Optic nerve coloboma with renal disease, 120330 (3);Renal hypoplasia, isolated (3)	5076
chr10	102495457	102579688	84231	+	NM_003989	PAX2	-	paired box 2	HGNC:8616|MIM:167409|Ensembl:ENSG00000075891|HPRD:01330|Vega:OTTHUMG00000018913	5076							5076	0	1	NM_003989	kidney		5076	Optic nerve coloboma with renal disease, 120330 (3);Renal hypoplasia, isolated (3)	5076
chr10	102495457	102579688	84231	+	NM_003990	PAX2	-	paired box 2	HGNC:8616|MIM:167409|Ensembl:ENSG00000075891|HPRD:01330|Vega:OTTHUMG00000018913	5076							5076	0	1	NM_003990	kidney		5076	Optic nerve coloboma with renal disease, 120330 (3);Renal hypoplasia, isolated (3)	5076
chr10	102662315	102709337	47022	+	NM_001136123	FAM178A	C10orf6	family with sequence similarity 178, member A	HGNC:17814|MIM:610348|Ensembl:ENSG00000119906|HPRD:12581|Vega:OTTHUMG00000018919	55719							55719	2	1
chr10	102662315	102714881	52566	+	NM_018121	FAM178A	C10orf6	family with sequence similarity 178, member A	HGNC:17814|MIM:610348|Ensembl:ENSG00000119906|HPRD:12581|Vega:OTTHUMG00000018919	55719							55719	2	1
chr10	102722275	102735363	13088	+	NM_001203244	SEMA4G	-	sema domain, immunoglobulin domain (Ig), transmembrane domain (TM) and short cytoplasmic domain, (semaphorin) 4G	HGNC:10735|Ensembl:ENSG00000095539|HPRD:10218|Vega:OTTHUMG00000018922	57715							57715	0	1
chr10	102722275	102735363	13088	+	NM_017893	SEMA4G	-	sema domain, immunoglobulin domain (Ig), transmembrane domain (TM) and short cytoplasmic domain, (semaphorin) 4G	HGNC:10735|Ensembl:ENSG00000095539|HPRD:10218|Vega:OTTHUMG00000018922	57715							57715	0	1
chr10	102727568	102737262	9694	-	NM_176792	MRPL43	bMRP36a	mitochondrial ribosomal protein L43	HGNC:14517|MIM:611848|Ensembl:ENSG00000055950|HPRD:14762|Vega:OTTHUMG00000018920	84545							84545	0	1
chr10	102731123	102737262	6139	-	NM_176793	MRPL43	bMRP36a	mitochondrial ribosomal protein L43	HGNC:14517|MIM:611848|Ensembl:ENSG00000055950|HPRD:14762|Vega:OTTHUMG00000018920	84545							84545	0	1
chr10	102731123	102737262	6139	-	NM_176794	MRPL43	bMRP36a	mitochondrial ribosomal protein L43	HGNC:14517|MIM:611848|Ensembl:ENSG00000055950|HPRD:14762|Vega:OTTHUMG00000018920	84545							84545	0	1
chr10	102736016	102737262	1246	-	NM_032112	MRPL43	bMRP36a	mitochondrial ribosomal protein L43	HGNC:14517|MIM:611848|Ensembl:ENSG00000055950|HPRD:14762|Vega:OTTHUMG00000018920	84545							84545	0	1
chr10	102737282	102744148	6866	+	NM_001163812	C10orf2	ATXN8|IOSCA|MTDPS7|PEO|PEO1|PEOA3|SANDO|SCA8|TWINL	chromosome 10 open reading frame 2	HGNC:1160|MIM:606075|Ensembl:ENSG00000107815|HPRD:05830|Vega:OTTHUMG00000018917	56652							56652	0	1				56652	Mitochondrial DNA depletion syndrome 7 (hepatocerebral type), 271245 (3);Progressive external ophthalmoplegia, autosomal dominant, 3, 609286 (3)
chr10	102737282	102744148	6866	+	NM_001163813	C10orf2	ATXN8|IOSCA|MTDPS7|PEO|PEO1|PEOA3|SANDO|SCA8|TWINL	chromosome 10 open reading frame 2	HGNC:1160|MIM:606075|Ensembl:ENSG00000107815|HPRD:05830|Vega:OTTHUMG00000018917	56652							56652	0	1				56652	Mitochondrial DNA depletion syndrome 7 (hepatocerebral type), 271245 (3);Progressive external ophthalmoplegia, autosomal dominant, 3, 609286 (3)
chr10	102737282	102744148	6866	+	NM_001163814	C10orf2	ATXN8|IOSCA|MTDPS7|PEO|PEO1|PEOA3|SANDO|SCA8|TWINL	chromosome 10 open reading frame 2	HGNC:1160|MIM:606075|Ensembl:ENSG00000107815|HPRD:05830|Vega:OTTHUMG00000018917	56652							56652	0	1				56652	Mitochondrial DNA depletion syndrome 7 (hepatocerebral type), 271245 (3);Progressive external ophthalmoplegia, autosomal dominant, 3, 609286 (3)
chr10	102737282	102744148	6866	+	NM_021830	C10orf2	ATXN8|IOSCA|MTDPS7|PEO|PEO1|PEOA3|SANDO|SCA8|TWINL	chromosome 10 open reading frame 2	HGNC:1160|MIM:606075|Ensembl:ENSG00000107815|HPRD:05830|Vega:OTTHUMG00000018917	56652							56652	0	1				56652	Mitochondrial DNA depletion syndrome 7 (hepatocerebral type), 271245 (3);Progressive external ophthalmoplegia, autosomal dominant, 3, 609286 (3)
chr10	102746853	102757583	10730	+	NM_032429	LZTS2	LAPSER1	leucine zipper, putative tumor suppressor 2	HGNC:29381|MIM:610454|Ensembl:ENSG00000107816|HPRD:14341|Vega:OTTHUMG00000018914	84445							84445	0	1
chr10	102757429	102780904	23475	-	NM_001195263	PDZD7	PDZK7	PDZ domain containing 7	HGNC:26257|MIM:612971|Ensembl:ENSG00000186862|HPRD:15114|Vega:OTTHUMG00000018916	79955							79955	0	1				79955	Usher syndrome, typ IIC, GPR98/PDZD7 digenic, 605472 (3);{Retinal disease in Usher syndrome type IIA, modifier of}, 276901 (3)
chr10	102767078	102780904	13826	-	NM_024895	PDZD7	PDZK7	PDZ domain containing 7	HGNC:26257|MIM:612971|Ensembl:ENSG00000186862|HPRD:15114|Vega:OTTHUMG00000018916	79955							79955	0	1				79955	Usher syndrome, typ IIC, GPR98/PDZD7 digenic, 605472 (3);{Retinal disease in Usher syndrome type IIA, modifier of}, 276901 (3)
chr10	102780985	102790988	10003	+	NM_030971	SFXN3	BA108L7.2|SFX3	sideroflexin 3	HGNC:16087|Ensembl:ENSG00000107819|HPRD:15329|Vega:OTTHUMG00000018921	81855					NM_030971	696	81855	0	1
chr10	102810988	102815341	4353	+	NM_030929	KAZALD1	BONO1|FKSG28|FKSG40|IGFBP-rP10	Kazal-type serine peptidase inhibitor domain 1	HGNC:25460|MIM:609208|Ensembl:ENSG00000107821|HPRD:13755|Vega:OTTHUMG00000018918	81621							81621	0	1			NM_030929
chr10	102839067	102880893	41826	-	NM_001085398	TLX1NB	APT-B7|TD1|TDI	TLX1 neighbor	HGNC:37183|MIM:612734	100038246		chr10-102839067-102880893-NM_001085398																			NM_001085398	NM_001085398							NM_001085398
chr10	102881050	102887536	6486	+	NM_001195517	TLX1	HOX11|TCL3	T-cell leukemia homeobox 1	HGNC:5056|MIM:186770|Ensembl:ENSG00000107807|HPRD:01728|Vega:OTTHUMG00000019341	3195					NM_001195517	699	3195	0	1							3195	L	T	Somatic										3195
chr10	102881050	102887536	6486	+	NM_005521	TLX1	HOX11|TCL3	T-cell leukemia homeobox 1	HGNC:5056|MIM:186770|Ensembl:ENSG00000107807|HPRD:01728|Vega:OTTHUMG00000019341	3195					NM_005521	699	3195	0	1							3195	L	T	Somatic	NM_005521	NM_005521	NM_005521							NM_005521
chr10	102976722	102978707	1985	-	NM_006562	LBX1	HPX-6|HPX6|LBX1H|homeobox	ladybird homeobox 1	HGNC:16960|MIM:604255|Ensembl:ENSG00000138136|HPRD:09178|Vega:OTTHUMG00000018927	10660					NM_006562	699	10660	0	1
chr10	103103814	103307060	203246	+	NM_003939	BTRC	BETA-TRCP|FBW1A|FBXW1|FBXW1A|FWD1|bTrCP|bTrCP1|betaTrCP	beta-transducin repeat containing	HGNC:1144|MIM:603482|Ensembl:ENSG00000166167|HPRD:04596|Vega:OTTHUMG00000018932	8945							8945	1	1
chr10	103103814	103307060	203246	+	NM_033637	BTRC	BETA-TRCP|FBW1A|FBXW1|FBXW1A|FWD1|bTrCP|bTrCP1|betaTrCP	beta-transducin repeat containing	HGNC:1144|MIM:603482|Ensembl:ENSG00000166167|HPRD:04596|Vega:OTTHUMG00000018932	8945							8945	1	1
chr10	103328628	103338017	9389	-	NM_001174084	POLL	BETAN|POLKAPPA	polymerase (DNA directed), lambda	HGNC:9184|MIM:606343|Ensembl:ENSG00000166169|HPRD:09394|Vega:OTTHUMG00000018933	27343							27343	0	1
chr10	103328628	103338017	9389	-	NM_001174085	POLL	BETAN|POLKAPPA	polymerase (DNA directed), lambda	HGNC:9184|MIM:606343|Ensembl:ENSG00000166169|HPRD:09394|Vega:OTTHUMG00000018933	27343							27343	0	1
chr10	103328628	103338017	9389	-	NM_013274	POLL	BETAN|POLKAPPA	polymerase (DNA directed), lambda	HGNC:9184|MIM:606343|Ensembl:ENSG00000166169|HPRD:09394|Vega:OTTHUMG00000018933	27343							27343	0	1
chr10	103338078	103359400	21322	+	NM_015448	DPCD	-	deleted in primary ciliary dyskinesia homolog (mouse)	HGNC:24542|Ensembl:ENSG00000166171|HPRD:13247|Vega:OTTHUMG00000018934	25911
chr10	103360410	103444733	84323	-	NM_022039	FBXW4	DAC|FBW4|FBWD4|SHFM3|SHSF3	F-box and WD repeat domain containing 4	HGNC:10847|MIM:608071|Ensembl:ENSG00000107829|HPRD:06994|Vega:OTTHUMG00000018938	6468							6468	0	1
chr10	103519876	103525749	5873	-	NM_006119	FGF8	AIGF|FGF-8|HBGF-8|KAL6	fibroblast growth factor 8 (androgen-induced)	HGNC:3686|MIM:600483|Ensembl:ENSG00000107831|HPRD:02727|Vega:OTTHUMG00000018940	2253							2253	0	1			NM_006119	2253	Kallmann syndrome 6, 612702 (3)
chr10	103519876	103525749	5873	-	NM_033163	FGF8	AIGF|FGF-8|HBGF-8|KAL6	fibroblast growth factor 8 (androgen-induced)	HGNC:3686|MIM:600483|Ensembl:ENSG00000107831|HPRD:02727|Vega:OTTHUMG00000018940	2253							2253	0	1			NM_033163	2253	Kallmann syndrome 6, 612702 (3)
chr10	103519876	103525749	5873	-	NM_033164	FGF8	AIGF|FGF-8|HBGF-8|KAL6	fibroblast growth factor 8 (androgen-induced)	HGNC:3686|MIM:600483|Ensembl:ENSG00000107831|HPRD:02727|Vega:OTTHUMG00000018940	2253							2253	0	1			NM_033164	2253	Kallmann syndrome 6, 612702 (3)
chr10	103519876	103525749	5873	-	NM_033165	FGF8	AIGF|FGF-8|HBGF-8|KAL6	fibroblast growth factor 8 (androgen-induced)	HGNC:3686|MIM:600483|Ensembl:ENSG00000107831|HPRD:02727|Vega:OTTHUMG00000018940	2253							2253	0	1			NM_033165	2253	Kallmann syndrome 6, 612702 (3)
chr10	103519876	103530116	10240	-	NM_001206389	FGF8	AIGF|FGF-8|HBGF-8|KAL6	fibroblast growth factor 8 (androgen-induced)	HGNC:3686|MIM:600483|Ensembl:ENSG00000107831|HPRD:02727|Vega:OTTHUMG00000018940	2253							2253	0	1			NM_001206389	2253	Kallmann syndrome 6, 612702 (3)
chr10	103531071	103533160	2089	-	NM_006993	NPM3	PORMIN|TMEM123	nucleophosmin/nucleoplasmin 3	HGNC:7931|MIM:606456|Ensembl:ENSG00000107833|HPRD:07346|Vega:OTTHUMG00000018942	10360
chr10	103534189	103568212	34023	-	NM_001142434	MGEA5	MEA5|NCOAT|OGA	meningioma expressed antigen 5 (hyaluronidase)	HGNC:7056|MIM:604039|Ensembl:ENSG00000198408|HPRD:04949|Vega:OTTHUMG00000018939	10724				10724			10724	0	1												NM_001142434	NM_001142434							NM_001142434
chr10	103534189	103568212	34023	-	NM_012215	MGEA5	MEA5|NCOAT|OGA	meningioma expressed antigen 5 (hyaluronidase)	HGNC:7056|MIM:604039|Ensembl:ENSG00000198408|HPRD:04949|Vega:OTTHUMG00000018939	10724				10724			10724	0	1	NM_012215	larynx,stomach
chr10	103575720	103589601	13881	-	NM_173194	KCNIP2	KCHIP2	Kv channel interacting protein 2	HGNC:15522|MIM:604661|Ensembl:ENSG00000120049|HPRD:06880|Vega:OTTHUMG00000018937	30819			chr10-103575720-103589601-NM_173194				30819	0	1
chr10	103575720	103593667	17947	-	NM_014591	KCNIP2	KCHIP2	Kv channel interacting protein 2	HGNC:15522|MIM:604661|Ensembl:ENSG00000120049|HPRD:06880|Vega:OTTHUMG00000018937	30819			chr10-103575720-103593667-NM_014591				30819	0	1
chr10	103575720	103593667	17947	-	NM_173191	KCNIP2	KCHIP2	Kv channel interacting protein 2	HGNC:15522|MIM:604661|Ensembl:ENSG00000120049|HPRD:06880|Vega:OTTHUMG00000018937	30819			chr10-103575720-103593667-NM_173191				30819	0	1
chr10	103575720	103593667	17947	-	NM_173192	KCNIP2	KCHIP2	Kv channel interacting protein 2	HGNC:15522|MIM:604661|Ensembl:ENSG00000120049|HPRD:06880|Vega:OTTHUMG00000018937	30819			chr10-103575720-103593667-NM_173192				30819	0	1
chr10	103575720	103593667	17947	-	NM_173193	KCNIP2	KCHIP2	Kv channel interacting protein 2	HGNC:15522|MIM:604661|Ensembl:ENSG00000120049|HPRD:06880|Vega:OTTHUMG00000018937	30819			chr10-103575720-103593667-NM_173193				30819	0	1
chr10	103575720	103593667	17947	-	NM_173195	KCNIP2	KCHIP2	Kv channel interacting protein 2	HGNC:15522|MIM:604661|Ensembl:ENSG00000120049|HPRD:06880|Vega:OTTHUMG00000018937	30819			chr10-103575720-103593667-NM_173195				30819	0	1
chr10	103577387	103593667	16280	-	NM_173197	KCNIP2	KCHIP2	Kv channel interacting protein 2	HGNC:15522|MIM:604661|Ensembl:ENSG00000120049|HPRD:06880|Vega:OTTHUMG00000018937	30819			chr10-103577387-103593667-NM_173197				30819	0	1
chr10	103595345	103805922	210577	-	NM_024541	C10orf76	-	chromosome 10 open reading frame 76	HGNC:25788|Ensembl:ENSG00000120029|HPRD:12588|Vega:OTTHUMG00000018943	79591							79591	0	1
chr10	103815113	103817785	2672	+	NM_024747	HPS6	RP11-302K17.1	Hermansky-Pudlak syndrome 6	HGNC:18817|MIM:607522|Ensembl:ENSG00000166189|HPRD:08471|Vega:OTTHUMG00000018945	79803							79803	0	1				79803	Hermansky-Pudlak syndrome 6, 614075 (3)	79803
chr10	103857314	103864713	7399	-	NM_003893	LDB1	CLIM2|NLI	LIM domain binding 1	HGNC:6532|MIM:603451|Ensembl:ENSG00000198728|HPRD:09144|Vega:OTTHUMG00000018950	8861							8861	0	1
chr10	103857314	103870200	12886	-	NM_001113407	LDB1	CLIM2|NLI	LIM domain binding 1	HGNC:6532|MIM:603451|Ensembl:ENSG00000198728|HPRD:09144|Vega:OTTHUMG00000018950	8861							8861	0	1
chr10	103882776	103900080	17304	+	NM_015062	PPRC1	PRC|RP11-302K17.6	peroxisome proliferator-activated receptor gamma, coactivator-related 1	HGNC:30025|Ensembl:ENSG00000148840|HPRD:15173|Vega:OTTHUMG00000018948	23082					NM_015062	697	23082	0	1	NM_015062	larynx
chr10	103901922	103913617	11695	+	NM_004741	NOLC1	NOPP130|NOPP140|NS5ATP13|P130	nucleolar and coiled-body phosphoprotein 1	HGNC:15608|MIM:602394|Ensembl:ENSG00000166197|Vega:OTTHUMG00000018944	9221				9221			9221	0	1
chr10	103976132	103979334	3202	+	NM_152310	ELOVL3	CIG-30|CIG30	ELOVL fatty acid elongase 3	HGNC:18047|MIM:611815|Ensembl:ENSG00000119915|HPRD:16858|Vega:OTTHUMG00000018951	83401							83401	2	1	NM_152310	skin
chr10	103979935	103991221	11286	-	NM_005029	PITX3	CTPP4|PTX3	paired-like homeodomain 3	HGNC:9006|MIM:602669|Ensembl:ENSG00000107859|HPRD:04051|Vega:OTTHUMG00000018952	5309							5309	0	1			NM_005029	5309	Anterior segment mesenchymal dysgenesis, 107250 (3);Cataract, congenital (3);Cataract, posterior polar, 4, 610623 (3);Cataract, posterior polar, 4, syndromic, 610623 (3)	5309
chr10	103995244	104132646	137402	+	NM_001199378	GBF1	ARF1GEF	golgi brefeldin A resistant guanine nucleotide exchange factor 1	HGNC:4181|MIM:603698|Ensembl:ENSG00000107862|HPRD:04740|Vega:OTTHUMG00000018955	8729				8729	NM_001199378	698	8729	0	1
chr10	103995244	104132646	137402	+	NM_001199379	GBF1	ARF1GEF	golgi brefeldin A resistant guanine nucleotide exchange factor 1	HGNC:4181|MIM:603698|Ensembl:ENSG00000107862|HPRD:04740|Vega:OTTHUMG00000018955	8729				8729	NM_001199379	698	8729	0	1
chr10	103995244	104132646	137402	+	NM_004193	GBF1	ARF1GEF	golgi brefeldin A resistant guanine nucleotide exchange factor 1	HGNC:4181|MIM:603698|Ensembl:ENSG00000107862|HPRD:04740|Vega:OTTHUMG00000018955	8729				8729	NM_004193	698	8729	0	1
chr10	104144218	104152271	8053	+	NM_001077493	NFKB2	H2TF1|LYT-10|LYT10|p52	nuclear factor of kappa light polypeptide gene enhancer in B-cells 2 (p49/p100)	HGNC:7795|MIM:164012|Ensembl:ENSG00000077150|HPRD:01239|Vega:OTTHUMG00000018962	4791					NM_001077493	699	4791	0	1							4791	L	T	Somatic		NM_001077493	NM_001077493	NM_001077493						NM_001077493
chr10	104144328	104152271	7943	+	NM_001077494	NFKB2	H2TF1|LYT-10|LYT10|p52	nuclear factor of kappa light polypeptide gene enhancer in B-cells 2 (p49/p100)	HGNC:7795|MIM:164012|Ensembl:ENSG00000077150|HPRD:01239|Vega:OTTHUMG00000018962	4791					NM_001077494	699	4791	0	1							4791	L	T	Somatic	NM_001077494									NM_001077494
chr10	104145421	104152271	6850	+	NM_002502	NFKB2	H2TF1|LYT-10|LYT10|p52	nuclear factor of kappa light polypeptide gene enhancer in B-cells 2 (p49/p100)	HGNC:7795|MIM:164012|Ensembl:ENSG00000077150|HPRD:01239|Vega:OTTHUMG00000018962	4791					NM_002502	699	4791	0	1							4791	L	T	Somatic										4791
chr10	104152365	104168891	16526	-	NM_002779	PSD	PSD1|TYL	pleckstrin and Sec7 domain containing	HGNC:9507|MIM:602327|Ensembl:ENSG00000059915|HPRD:09085|Vega:OTTHUMG00000018954	5662					NM_002779	698	5662	0	1
chr10	104169560	104172883	3323	+	NM_024326	FBXL15	FBXO37|Fbl15|JET|PSD	F-box and leucine-rich repeat protein 15	HGNC:28155|MIM:610287|Ensembl:ENSG00000107872|Vega:OTTHUMG00000018957	79176							79176	0	1
chr10	104172991	104182413	9422	-	NM_024040	CUEDC2	C10orf66|bA18I14.5	CUE domain containing 2	HGNC:28352|MIM:614142|Ensembl:ENSG00000107874|HPRD:13099|Vega:OTTHUMG00000018958	79004				79004			79004	0	1												NM_024040		NM_024040						NM_024040
chr10	104199583	104201290	1707	-	NM_024886	C10orf95	-	chromosome 10 open reading frame 95	HGNC:25880|Ensembl:ENSG00000120055|HPRD:10701|Vega:OTTHUMG00000018959	79946							79946	3	1	NM_024886	pancreas
chr10	104211159	104226792	15633	+	NM_024789	TMEM180	C10orf77|bA18I14.8	transmembrane protein 180	HGNC:26196|Ensembl:ENSG00000138111|HPRD:12589	79847							79847	0	1
chr10	104228975	104252502	23527	-	NM_005736	ACTR1A	ARP1|CTRN1	ARP1 actin-related protein 1 homolog A, centractin alpha (yeast)	HGNC:167|MIM:605143|Ensembl:ENSG00000138107|HPRD:05507|Vega:OTTHUMG00000018956	10121							10121	0	1
chr10	104253708	104369210	115502	+	NM_001178133	SUFU	PRO1280|SUFUH|SUFUXL	suppressor of fused homolog (Drosophila)	HGNC:16466|MIM:607035|Ensembl:ENSG00000107882|HPRD:06124|Vega:OTTHUMG00000018966	51684			chr10-104253708-104369210-NM_001178133				51684	0	1				51684	Medulloblastoma, desmoplastic, 155255 (3)	51684	51684	O	D,F,S	Somatic,Germline										51684
chr10	104253708	104383204	129496	+	NM_016169	SUFU	PRO1280|SUFUH|SUFUXL	suppressor of fused homolog (Drosophila)	HGNC:16466|MIM:607035|Ensembl:ENSG00000107882|HPRD:06124|Vega:OTTHUMG00000018966	51684			chr10-104253708-104383204-NM_016169				51684	0	1				51684	Medulloblastoma, desmoplastic, 155255 (3)	51684	51684	O	D,F,S	Somatic,Germline										51684
chr10	104394241	104408066	13825	+	NM_030912	TRIM8	GERP|RNF27	tripartite motif containing 8	HGNC:15579|MIM:606125|Ensembl:ENSG00000171206|HPRD:06934|Vega:OTTHUMG00000018964	81603				81603			81603	0	1	NM_030912	thymus
chr10	104423473	104464180	40707	-	NM_004311	ARL3	ARFL3	ADP-ribosylation factor-like 3	HGNC:694|MIM:604695|Ensembl:ENSG00000138175|HPRD:05260|Vega:OTTHUMG00000018965	403							403	0	1
chr10	104464287	104488936	24649	+	NM_178858	SFXN2	-	sideroflexin 2	HGNC:16086|Ensembl:ENSG00000156398|HPRD:18045|Vega:OTTHUMG00000018967	118980			chr10-104464287-104488936-NM_178858		NM_178858	696	118980	0	1
chr10	104493716	104566011	72295	+	NM_001083913	C10orf26	OPA1L|OPAL1	chromosome 10 open reading frame 26	HGNC:23510|MIM:611129|Ensembl:ENSG00000166272|HPRD:12567|Vega:OTTHUMG00000018968	54838			chr10-104493716-104566011-NM_001083913				54838	0	1
chr10	104525877	104566011	40134	+	NM_017787	C10orf26	OPA1L|OPAL1	chromosome 10 open reading frame 26	HGNC:23510|MIM:611129|Ensembl:ENSG00000166272|HPRD:12567|Vega:OTTHUMG00000018968	54838							54838	0	1
chr10	104580277	104587280	7003	-	NM_000102	CYP17A1	CPT7|CYP17|P450C17|S17AH	cytochrome P450, family 17, subfamily A, polypeptide 1	HGNC:2593|MIM:609300|Ensembl:ENSG00000148795|HPRD:01944|Vega:OTTHUMG00000018969	1586							1586	0	1	NM_000102	kidney		1586	17,20-lyase deficiency, isolated, 202110 (3);17-alpha-hydroxylase/17,20-lyase deficiency, 202110 (3)	1586
chr10	104603956	104614708	10752	+	NM_001136200	C10orf32	RP11-753C18.6	chromosome 10 open reading frame 32	HGNC:23516|Ensembl:ENSG00000166275|HPRD:12571|Vega:OTTHUMG00000018975	119032		chr10-104603956-104614708-NM_001136200	chr10-104603956-104614708-NM_001136200
chr10	104603956	104614708	10752	+	NM_144591	C10orf32	RP11-753C18.6	chromosome 10 open reading frame 32	HGNC:23516|Ensembl:ENSG00000166275|HPRD:12571|Vega:OTTHUMG00000018975	119032		chr10-104603956-104614708-NM_144591	chr10-104603956-104614708-NM_144591
chr10	104619199	104651645	32446	+	NM_020682	AS3MT	CYT19	arsenic (+3 oxidation state) methyltransferase	HGNC:17452|MIM:611806|Ensembl:ENSG00000214435|HPRD:16511|Vega:OTTHUMG00000018972	57412							57412	0	1	NM_020682	kidney
chr10	104668103	104677365	9262	+	NM_199077	CNNM2	ACDP2	cyclin M2	HGNC:103|MIM:607803|Ensembl:ENSG00000148842|HPRD:07418|Vega:OTTHUMG00000018976	54805							54805	0	1	NM_199077	small_intestine		54805	Hypomagnesemia 6, renal, 613882 (3)
chr10	104668103	104828230	160127	+	NM_017649	CNNM2	ACDP2	cyclin M2	HGNC:103|MIM:607803|Ensembl:ENSG00000148842|HPRD:07418|Vega:OTTHUMG00000018976	54805							54805	0	1	NM_017649	small_intestine		54805	Hypomagnesemia 6, renal, 613882 (3)
chr10	104668103	104828230	160127	+	NM_199076	CNNM2	ACDP2	cyclin M2	HGNC:103|MIM:607803|Ensembl:ENSG00000148842|HPRD:07418|Vega:OTTHUMG00000018976	54805							54805	0	1	NM_199076	small_intestine		54805	Hypomagnesemia 6, renal, 613882 (3)
chr10	104835929	104943046	107117	-	NM_001134373	NT5C2	GMP|NT5B|PNT5|cN-II	5'-nucleotidase, cytosolic II	HGNC:8022|MIM:600417|Ensembl:ENSG00000076685|HPRD:02686|Vega:OTTHUMG00000018981	22978				22978			22978	0	1
chr10	104835929	104943046	107117	-	NM_012229	NT5C2	GMP|NT5B|PNT5|cN-II	5'-nucleotidase, cytosolic II	HGNC:8022|MIM:600417|Ensembl:ENSG00000076685|HPRD:02686|Vega:OTTHUMG00000018981	22978				22978			22978	0	1
chr10	104995633	104997763	2130	+	NM_001143909	LOC729020	-	rcRPE	-	729020							729020	0	1
chr10	105026909	105040098	13189	+	NM_032727	INA	NEF5|NF-66|TXBP-1	internexin neuronal intermediate filament protein, alpha	HGNC:6057|MIM:605338|Ensembl:ENSG00000148798|HPRD:05628|Vega:OTTHUMG00000018986	9118							9118	0	1											NM_032727	NM_032727		NM_032727						NM_032727
chr10	105052542	105100881	48339	-	NM_001011663	PCGF6	MBLR|RNF134	polycomb group ring finger 6	HGNC:21156|MIM:607816|Ensembl:ENSG00000156374|HPRD:07427|Vega:OTTHUMG00000018982	84108							84108	0	1
chr10	105052542	105100881	48339	-	NM_032154	PCGF6	MBLR|RNF134	polycomb group ring finger 6	HGNC:21156|MIM:607816|Ensembl:ENSG00000156374|HPRD:07427|Vega:OTTHUMG00000018982	84108							84108	0	1
chr10	105117713	105138812	21099	+	NM_006951	TAF5	TAF2D|TAFII100	TAF5 RNA polymerase II, TATA box binding protein (TBP)-associated factor, 100kDa	HGNC:11539|MIM:601787|Ensembl:ENSG00000148835|HPRD:11876|Vega:OTTHUMG00000018985	6877							6877	0	1
chr10	105138797	105146260	7463	-	NM_001206426	USMG5	DAPIT|HCVFTP2|bA792D24.4	up-regulated during skeletal muscle growth 5 homolog (mouse)	HGNC:30889|Ensembl:ENSG00000173915|HPRD:18277|Vega:OTTHUMG00000018984	84833							84833	0	1
chr10	105138797	105146260	7463	-	NM_001206427	USMG5	DAPIT|HCVFTP2|bA792D24.4	up-regulated during skeletal muscle growth 5 homolog (mouse)	HGNC:30889|Ensembl:ENSG00000173915|HPRD:18277|Vega:OTTHUMG00000018984	84833							84833	0	1
chr10	105138797	105146260	7463	-	NM_032747	USMG5	DAPIT|HCVFTP2|bA792D24.4	up-regulated during skeletal muscle growth 5 homolog (mouse)	HGNC:30889|Ensembl:ENSG00000173915|HPRD:18277|Vega:OTTHUMG00000018984	84833							84833	0	1
chr10	105146401	105196009	49608	+	NM_014976	PDCD11	ALG-4|ALG4|NFBP|RRP5	programmed cell death 11	HGNC:13408|MIM:612333|Ensembl:ENSG00000148843|HPRD:18752|Vega:OTTHUMG00000018988	22984							22984	0	1
chr10	105196532	105202152	5620	-	NM_015916	CALHM2	FAM26B	calcium homeostasis modulator 2	HGNC:23493|MIM:612235|Ensembl:ENSG00000138172|HPRD:13301|Vega:OTTHUMG00000018990	51063					NM_015916	700	51063	0	1
chr10	105203133	105208638	5505	-	NM_001001412	CALHM1	FAM26C	calcium homeostasis modulator 1	HGNC:23494|MIM:612234|Ensembl:ENSG00000185933|HPRD:16879|Vega:OTTHUMG00000018991	255022					NM_001001412	700	255022	0	1
chr10	105222550	105228987	6437	-	NM_001129742	CALHM3	FAM26A|bA225H22.7	calcium homeostasis modulator 3	HGNC:23458|Ensembl:ENSG00000183128|HPRD:13300|Vega:OTTHUMG00000018989	119395					NM_001129742	700	119395	0	1
chr10	105243724	105342299	98575	+	NM_004210	NEURL	NEURL1|RNF67|bA416N2.1|neu|neu-1	neuralized homolog (Drosophila)	HGNC:7761|MIM:603804|Ensembl:ENSG00000107954|HPRD:04815|Vega:OTTHUMG00000018995	9148		chr10-105243724-105342299-NM_004210	chr10-105243724-105342299-NM_004210				9148	0	1
chr10	105343773	105605154	261381	-	NM_014631	SH3PXD2A	FISH|SH3MD1|TKS5	SH3 and PX domains 2A	HGNC:23664|Ensembl:ENSG00000107957|HPRD:10228|Vega:OTTHUMG00000018997	9644		chr10-105343773-105605154-NM_014631	chr10-105343773-105605154-NM_014631		NM_014631	697	9644	0	1
chr10	1054846	1061799	6953	-	NM_033261	IDI2	IPPI2	isopentenyl-diphosphate delta isomerase 2	HGNC:23487|Ensembl:ENSG00000148377|HPRD:17127|Vega:OTTHUMG00000017537	91734					NM_033261	655	91734	4	1
chr10	105627307	105668035	40728	-	NM_024928	OBFC1	AAF-44|AAF44|RP11-541N10.2|RPA-32|STN1|bA541N10.2	oligonucleotide/oligosaccharide-binding fold containing 1	HGNC:26200|MIM:613128|Ensembl:ENSG00000107960|HPRD:14872|Vega:OTTHUMG00000018996	79991			chr10-105627307-105668035-NM_024928				79991	0	1
chr10	105717459	105777332	59873	+	NM_014720	SLK	LOSK|STK2|bA16H23.1|se20-9	STE20-like kinase	HGNC:11088|Ensembl:ENSG00000065613|HPRD:11585|Vega:OTTHUMG00000018999	9748				9748			9748	0	1
chr10	105781035	105835628	54593	-	NM_000494	COL17A1	BA16H23.2|BP180|BPA-2|BPAG2|LAD-1	collagen, type XVII, alpha 1	HGNC:2194|MIM:113811|Ensembl:ENSG00000065618|HPRD:00223|Vega:OTTHUMG00000018998	1308					NM_000494	699				NM_000494	bladder,larynx,tongue	NM_000494	1308	Epidermolysis bullosa, junctional, non-Herlitz type, 226650 (3)	1308
chr10	105871805	105876133	4328	+	NM_145247	MEIR5	C10orf78|MEI5|MEIR5|bA373N18.1	SWI5-dependent recombination repair 1	HGNC:29574|Ensembl:ENSG00000156384|HPRD:12590|Vega:OTTHUMG00000019000	119392							119392	0	1
chr10	105871918	105876133	4215	+	NM_001002759	MEIR5	C10orf78|MEI5|MEIR5|bA373N18.1	SWI5-dependent recombination repair 1	HGNC:29574|Ensembl:ENSG00000156384|HPRD:12590|Vega:OTTHUMG00000019000	119392							119392	0	1
chr10	105879635	105982110	102475	-	NM_025145	WDR96	C10orf79|bA373N18.2	WD repeat domain 96	HGNC:26684|Ensembl:ENSG00000197748|HPRD:07625	80217							80217	0	1	NM_025145	testis
chr10	106003941	106017213	13272	+	NM_001191003	GSTO1	GSTTLp28|P28	glutathione S-transferase omega 1	HGNC:13312|MIM:605482|Ensembl:ENSG00000148834|HPRD:10401|Vega:OTTHUMG00000019001	9446				9446	NM_001191003	701	9446	0	1
chr10	106004457	106017213	12756	+	NM_001191002	GSTO1	GSTTLp28|P28	glutathione S-transferase omega 1	HGNC:13312|MIM:605482|Ensembl:ENSG00000148834|HPRD:10401|Vega:OTTHUMG00000019001	9446				9446	NM_001191002	701	9446	0	1
chr10	106004457	106017213	12756	+	NM_004832	GSTO1	GSTTLp28|P28	glutathione S-transferase omega 1	HGNC:13312|MIM:605482|Ensembl:ENSG00000148834|HPRD:10401|Vega:OTTHUMG00000019001	9446				9446	NM_004832	701	9446	0	1
chr10	106018620	106049166	30546	+	NM_001191013	GSTO2	bA127L20.1	glutathione S-transferase omega 2	HGNC:23064|MIM:612314|Ensembl:ENSG00000065621|HPRD:13614|Vega:OTTHUMG00000019006	119391			chr10-106018620-106049166-NM_001191013		NM_001191013	701	119391	3	1
chr10	106018620	106049166	30546	+	NM_183239	GSTO2	bA127L20.1	glutathione S-transferase omega 2	HGNC:23064|MIM:612314|Ensembl:ENSG00000065621|HPRD:13614|Vega:OTTHUMG00000019006	119391			chr10-106018620-106049166-NM_183239		NM_183239	701	119391	3	1
chr10	106024876	106049166	24290	+	NM_001191014	GSTO2	bA127L20.1	glutathione S-transferase omega 2	HGNC:23064|MIM:612314|Ensembl:ENSG00000065621|HPRD:13614|Vega:OTTHUMG00000019006	119391			chr10-106024876-106049166-NM_001191014		NM_001191014	701	119391	3	1
chr10	106024876	106049166	24290	+	NM_001191015	GSTO2	bA127L20.1	glutathione S-transferase omega 2	HGNC:23064|MIM:612314|Ensembl:ENSG00000065621|HPRD:13614|Vega:OTTHUMG00000019006	119391			chr10-106024876-106049166-NM_001191015		NM_001191015	701	119391	3	1
chr10	106061888	106083653	21765	-	NM_033397	ITPRIP	DANGER|KIAA1754|bA127L20|bA127L20.2	inositol 1,4,5-trisphosphate receptor interacting protein	HGNC:29370|Ensembl:ENSG00000148841|HPRD:13892|Vega:OTTHUMG00000019003	85450							85450	0	1
chr10	106103511	106204838	101327	+	NM_001008723	CCDC147	C10orf80|bA127L20.4|bA127L20.5|bA554P13.1	coiled-coil domain containing 147	HGNC:26676|Ensembl:ENSG00000120051|HPRD:16583|Vega:OTTHUMG00000019007	159686
chr10	106390848	107014983	624135	+	NM_014978	SORCS3	SORCS	sortilin-related VPS10 domain containing receptor 3	HGNC:16699|MIM:606285|Ensembl:ENSG00000156395|HPRD:12100|Vega:OTTHUMG00000019011	22986		chr10-106390848-107014983-NM_014978	chr10-106390848-107014983-NM_014978		NM_014978	702	22986	0	1	NM_014978	testis
chr10	1075963	1085061	9098	-	NM_004508	IDI1	IPP1|IPPI1	isopentenyl-diphosphate delta isomerase 1	HGNC:5387|MIM:604055|Ensembl:ENSG00000067064|HPRD:07235|Vega:OTTHUMG00000017536	3422				3422	NM_004508	655	3422	0	1	NM_004508	bladder
chr10	108323410	108914456	591046	-	NM_001013031	SORCS1	hSorCS	sortilin-related VPS10 domain containing receptor 1	HGNC:16697|MIM:606283|Ensembl:ENSG00000108018|HPRD:12098|Vega:OTTHUMG00000019018	114815	chr10-108323410-108914456-NM_001013031				NM_001013031	702	114815	0	1
chr10	108323410	108914456	591046	-	NM_001206570	SORCS1	hSorCS	sortilin-related VPS10 domain containing receptor 1	HGNC:16697|MIM:606283|Ensembl:ENSG00000108018|HPRD:12098|Vega:OTTHUMG00000019018	114815	chr10-108323410-108914456-NM_001206570				NM_001206570	702	114815	0	1
chr10	108323410	108914456	591046	-	NM_001206572	SORCS1	hSorCS	sortilin-related VPS10 domain containing receptor 1	HGNC:16697|MIM:606283|Ensembl:ENSG00000108018|HPRD:12098|Vega:OTTHUMG00000019018	114815	chr10-108323410-108914456-NM_001206572				NM_001206572	702	114815	0	1
chr10	108323410	108914456	591046	-	NM_052918	SORCS1	hSorCS	sortilin-related VPS10 domain containing receptor 1	HGNC:16697|MIM:606283|Ensembl:ENSG00000108018|HPRD:12098|Vega:OTTHUMG00000019018	114815	chr10-108323410-108914456-NM_052918				NM_052918	702	114815	0	1
chr10	108328410	108914456	586046	-	NM_001206569	SORCS1	hSorCS	sortilin-related VPS10 domain containing receptor 1	HGNC:16697|MIM:606283|Ensembl:ENSG00000108018|HPRD:12098|Vega:OTTHUMG00000019018	114815	chr10-108328410-108914456-NM_001206569				NM_001206569	702	114815	0	1
chr10	108328410	108914456	586046	-	NM_001206571	SORCS1	hSorCS	sortilin-related VPS10 domain containing receptor 1	HGNC:16697|MIM:606283|Ensembl:ENSG00000108018|HPRD:12098|Vega:OTTHUMG00000019018	114815	chr10-108328410-108914456-NM_001206571				NM_001206571	702	114815	0	1
chr10	1092775	1168237	75462	+	NM_014023	WDR37	RP11-529L18.2	WD repeat domain 37	HGNC:31406|Ensembl:ENSG00000047056|HPRD:15668|Vega:OTTHUMG00000017540	22884							22884	0	1
chr10	11087264	11418678	331414	+	NM_001025077	CELF2	BRUNOL3|CUGBP2|ETR-3|ETR3|NAPOR	CUGBP, Elav-like family member 2	HGNC:2550|MIM:602538|Ensembl:ENSG00000048740|HPRD:03964|Vega:OTTHUMG00000017668	10659	chr10-11087264-11418678-NM_001025077						10659	0	1
chr10	11099898	11418678	318780	+	NM_006561	CELF2	BRUNOL3|CUGBP2|ETR-3|ETR3|NAPOR	CUGBP, Elav-like family member 2	HGNC:2550|MIM:602538|Ensembl:ENSG00000048740|HPRD:03964|Vega:OTTHUMG00000017668	10659	chr10-11099898-11418678-NM_006561						10659	0	1	NM_006561	blood
chr10	111614513	111673301	58788	-	NM_001167604	XPNPEP1	APP1|SAMP|XPNPEP|XPNPEPL|XPNPEPL1	X-prolyl aminopeptidase (aminopeptidase P) 1, soluble	HGNC:12822|MIM:602443|Ensembl:ENSG00000108039|HPRD:03899|Vega:OTTHUMG00000019029	7511			chr10-111614513-111673301-NM_001167604				7511	0	1
chr10	111614513	111673301	58788	-	NM_020383	XPNPEP1	APP1|SAMP|XPNPEP|XPNPEPL|XPNPEPL1	X-prolyl aminopeptidase (aminopeptidase P) 1, soluble	HGNC:12822|MIM:602443|Ensembl:ENSG00000108039|HPRD:03899|Vega:OTTHUMG00000019029	7511			chr10-111614513-111673301-NM_020383				7511	0	1
chr10	111755715	111885313	129598	+	NM_019903	ADD3	ADDL	adducin 3 (gamma)	HGNC:245|MIM:601568|Ensembl:ENSG00000148700|HPRD:03339|Vega:OTTHUMG00000019032	120				120			120	0	1											NM_019903									NM_019903
chr10	111757700	111885313	127613	+	NM_001121	ADD3	ADDL	adducin 3 (gamma)	HGNC:245|MIM:601568|Ensembl:ENSG00000148700|HPRD:03339|Vega:OTTHUMG00000019032	120				120			120	0	1											NM_001121									NM_001121
chr10	111757700	111885313	127613	+	NM_016824	ADD3	ADDL	adducin 3 (gamma)	HGNC:245|MIM:601568|Ensembl:ENSG00000148700|HPRD:03339|Vega:OTTHUMG00000019032	120				120			120	0	1
chr10	111957352	112037113	79761	+	NM_130439	MXI1	MAD2|MXD2|MXI|bHLHc11	MAX interactor 1	HGNC:7534|MIM:600020|Ensembl:ENSG00000119950|HPRD:02486|Vega:OTTHUMG00000019033	4601				4601			4601	0	1				4601	Neurofibrosarcoma (3);{Prostate cancer, susceptibility to}, 176807 (3)	4601
chr10	111959978	112037113	77135	+	NM_001008541	MXI1	MAD2|MXD2|MXI|bHLHc11	MAX interactor 1	HGNC:7534|MIM:600020|Ensembl:ENSG00000119950|HPRD:02486|Vega:OTTHUMG00000019033	4601				4601			4601	0	1				4601	Neurofibrosarcoma (3);{Prostate cancer, susceptibility to}, 176807 (3)	4601
chr10	111975751	112037113	61362	+	NM_005962	MXI1	MAD2|MXD2|MXI|bHLHc11	MAX interactor 1	HGNC:7534|MIM:600020|Ensembl:ENSG00000119950|HPRD:02486|Vega:OTTHUMG00000019033	4601				4601			4601	0	1				4601	Neurofibrosarcoma (3);{Prostate cancer, susceptibility to}, 176807 (3)	4601
chr10	112042787	112054697	11910	-	NM_005871	SMNDC1	SMNR|SPF30	survival motor neuron domain containing 1	HGNC:16900|MIM:603519|Ensembl:ENSG00000119953|HPRD:04627|Vega:OTTHUMG00000019036	10285				10285			10285	0	1
chr10	112247614	112261292	13678	+	NM_004419	DUSP5	DUSP|HVH3	dual specificity phosphatase 5	HGNC:3071|MIM:603069|Ensembl:ENSG00000138166|HPRD:04349|Vega:OTTHUMG00000019040	1847							1847	0	1
chr10	112317438	112354382	36944	+	NM_005445	SMC3	BAM|BMH|CDLS3|CSPG6|HCAP|SMC3L1	structural maintenance of chromosomes 3	HGNC:2468|MIM:606062|Ensembl:ENSG00000108055|HPRD:05829|Vega:OTTHUMG00000019042	9126							9126	0	1	NM_005445	blood		9126	Cornelia de Lange syndrome 3, 610759 (3)	9126
chr10	112394144	112589217	195073	+	NM_001134363	RBM20	-	RNA binding motif protein 20	HGNC:27424|MIM:613171|Ensembl:ENSG00000203867|Vega:OTTHUMG00000019043	282996	chr10-112394144-112589217-NM_001134363		chr10-112394144-112589217-NM_001134363				282996	0	1				282996	Cardiomyopathy, dilated, 1DD, 613172 (3)
chr10	11246998	11418678	171680	+	NM_001025076	CELF2	BRUNOL3|CUGBP2|ETR-3|ETR3|NAPOR	CUGBP, Elav-like family member 2	HGNC:2550|MIM:602538|Ensembl:ENSG00000048740|HPRD:03964|Vega:OTTHUMG00000017668	10659	chr10-11246998-11418678-NM_001025076						10659	0	1
chr10	11246998	11418678	171680	+	NM_001083591	CELF2	BRUNOL3|CUGBP2|ETR-3|ETR3|NAPOR	CUGBP, Elav-like family member 2	HGNC:2550|MIM:602538|Ensembl:ENSG00000048740|HPRD:03964|Vega:OTTHUMG00000017668	10659	chr10-11246998-11418678-NM_001083591						10659	0	1
chr10	112621542	112649754	28212	+	NM_001199492	PDCD4	H731	programmed cell death 4 (neoplastic transformation inhibitor)	HGNC:8763|MIM:608610|Ensembl:ENSG00000150593|HPRD:10549|Vega:OTTHUMG00000019048	27250							27250	0	1
chr10	112621542	112649754	28212	+	NM_014456	PDCD4	H731	programmed cell death 4 (neoplastic transformation inhibitor)	HGNC:8763|MIM:608610|Ensembl:ENSG00000150593|HPRD:10549|Vega:OTTHUMG00000019048	27250							27250	0	1	NM_014456	thymus
chr10	112621542	112649754	28212	+	NM_145341	PDCD4	H731	programmed cell death 4 (neoplastic transformation inhibitor)	HGNC:8763|MIM:608610|Ensembl:ENSG00000150593|HPRD:10549|Vega:OTTHUMG00000019048	27250							27250	0	1	NM_145341	thymus
chr10	112648477	112668684	20207	-	NM_001195306	BBIP1	BBIP10|NCRNA00081|bA348N5.3	BBSome interacting protein 1	HGNC:28093|MIM:613605|Ensembl:ENSG00000214413|Vega:OTTHUMG00000019046	92482							92482	0	1
chr10	112648477	112669114	20637	-	NM_001195304	BBIP1	BBIP10|NCRNA00081|bA348N5.3	BBSome interacting protein 1	HGNC:28093|MIM:613605|Ensembl:ENSG00000214413|Vega:OTTHUMG00000019046	92482							92482	0	1
chr10	112648477	112669114	20637	-	NM_001195305	BBIP1	BBIP10|NCRNA00081|bA348N5.3	BBSome interacting protein 1	HGNC:28093|MIM:613605|Ensembl:ENSG00000214413|Vega:OTTHUMG00000019046	92482							92482	0	1
chr10	112648477	112669114	20637	-	NM_001195307	BBIP1	BBIP10|NCRNA00081|bA348N5.3	BBSome interacting protein 1	HGNC:28093|MIM:613605|Ensembl:ENSG00000214413|Vega:OTTHUMG00000019046	92482							92482	0	1
chr10	112669290	112763415	94125	+	NM_007373	SHOC2	SIAA0862|SOC2|SUR8	soc-2 suppressor of clear homolog (C. elegans)	HGNC:15454|MIM:602775|Ensembl:ENSG00000108061|HPRD:04144|Vega:OTTHUMG00000019047	8036				8036			8036	0	1	NM_007373	peripheral_nervous_system		8036	Noonan-like syndrome with loose anagen hair, 607721 (3)
chr10	112826779	112830652	3873	+	NM_000681	ADRA2A	ADRA2|ADRA2R|ADRAR|ALPHA2AAR|ZNF32	adrenergic, alpha-2A-, receptor	HGNC:281|MIM:104210|Ensembl:ENSG00000150594|HPRD:00078|Vega:OTTHUMG00000019050	150					NM_000681	703
chr10	113899611	113933515	33904	-	NM_020918	GPAM	GPAT|GPAT1	glycerol-3-phosphate acyltransferase, mitochondrial	HGNC:24865|MIM:602395|Ensembl:ENSG00000119927|HPRD:03865|Vega:OTTHUMG00000019055	57678		chr10-113899611-113933515-NM_020918					57678	0	1	NM_020918	soft_tissue
chr10	114033482	114053060	19578	+	NM_058222	TECTB	-	tectorin beta	HGNC:11721|MIM:602653|Ensembl:ENSG00000119913|HPRD:16005|Vega:OTTHUMG00000019056	6975							6975	0	1			NM_058222
chr10	114123905	114178128	54223	+	NM_203379	ACSL5	ACS2|ACS5|FACL5	acyl-CoA synthetase long-chain family member 5	HGNC:16526|MIM:605677|Ensembl:ENSG00000197142|HPRD:16139|Vega:OTTHUMG00000019060	51703							51703	0	1
chr10	114125012	114178128	53116	+	NM_203380	ACSL5	ACS2|ACS5|FACL5	acyl-CoA synthetase long-chain family member 5	HGNC:16526|MIM:605677|Ensembl:ENSG00000197142|HPRD:16139|Vega:OTTHUMG00000019060	51703							51703	0	1
chr10	114125945	114178128	52183	+	NM_016234	ACSL5	ACS2|ACS5|FACL5	acyl-CoA synthetase long-chain family member 5	HGNC:16526|MIM:605677|Ensembl:ENSG00000197142|HPRD:16139|Vega:OTTHUMG00000019060	51703							51703	0	1
chr10	114180047	114196662	16615	-	NM_022494	ZDHHC6	ZNF376	zinc finger, DHHC-type containing 6	HGNC:19160|Ensembl:ENSG00000023041|HPRD:15721|Vega:OTTHUMG00000019062	64429				64429			64429	0	1
chr10	114196745	114568493	371748	+	NM_145206	VTI1A	MVti1|VTI1RP2|Vti1-rp2	vesicle transport through interaction with t-SNAREs homolog 1A (yeast)	HGNC:17792|MIM:614316|Ensembl:ENSG00000151532|HPRD:18290|Vega:OTTHUMG00000019063	143187	chr10-114196745-114568493-NM_145206		chr10-114196745-114568493-NM_145206				143187	0	1							143187	E	T	Somatic										143187
chr10	114699998	114917426	217428	+	NM_001146274	TCF7L2	TCF-4|TCF4	transcription factor 7-like 2 (T-cell specific, HMG-box)	HGNC:11641|MIM:602228|Ensembl:ENSG00000148737|HPRD:03751|Vega:OTTHUMG00000019070	6934	chr10-114699998-114917426-NM_001146274	chr10-114699998-114917426-NM_001146274					6934	0	1				6934	{Diabetes mellitus, type 2, susceptibility to}, 125853 (3)	6934	6934	E	T	Somatic										6934
chr10	114699998	114917426	217428	+	NM_001146283	TCF7L2	TCF-4|TCF4	transcription factor 7-like 2 (T-cell specific, HMG-box)	HGNC:11641|MIM:602228|Ensembl:ENSG00000148737|HPRD:03751|Vega:OTTHUMG00000019070	6934	chr10-114699998-114917426-NM_001146283	chr10-114699998-114917426-NM_001146283					6934	0	1				6934	{Diabetes mellitus, type 2, susceptibility to}, 125853 (3)	6934	6934	E	T	Somatic										6934
chr10	114699998	114917426	217428	+	NM_001146284	TCF7L2	TCF-4|TCF4	transcription factor 7-like 2 (T-cell specific, HMG-box)	HGNC:11641|MIM:602228|Ensembl:ENSG00000148737|HPRD:03751|Vega:OTTHUMG00000019070	6934	chr10-114699998-114917426-NM_001146284	chr10-114699998-114917426-NM_001146284					6934	0	1				6934	{Diabetes mellitus, type 2, susceptibility to}, 125853 (3)	6934	6934	E	T	Somatic										6934
chr10	114699998	114917426	217428	+	NM_001146285	TCF7L2	TCF-4|TCF4	transcription factor 7-like 2 (T-cell specific, HMG-box)	HGNC:11641|MIM:602228|Ensembl:ENSG00000148737|HPRD:03751|Vega:OTTHUMG00000019070	6934	chr10-114699998-114917426-NM_001146285	chr10-114699998-114917426-NM_001146285					6934	0	1				6934	{Diabetes mellitus, type 2, susceptibility to}, 125853 (3)	6934	6934	E	T	Somatic										6934
chr10	114699998	114917426	217428	+	NM_001146286	TCF7L2	TCF-4|TCF4	transcription factor 7-like 2 (T-cell specific, HMG-box)	HGNC:11641|MIM:602228|Ensembl:ENSG00000148737|HPRD:03751|Vega:OTTHUMG00000019070	6934	chr10-114699998-114917426-NM_001146286	chr10-114699998-114917426-NM_001146286					6934	0	1				6934	{Diabetes mellitus, type 2, susceptibility to}, 125853 (3)	6934	6934	E	T	Somatic										6934
chr10	114699998	114917426	217428	+	NM_001198525	TCF7L2	TCF-4|TCF4	transcription factor 7-like 2 (T-cell specific, HMG-box)	HGNC:11641|MIM:602228|Ensembl:ENSG00000148737|HPRD:03751|Vega:OTTHUMG00000019070	6934	chr10-114699998-114917426-NM_001198525	chr10-114699998-114917426-NM_001198525					6934	0	1				6934	{Diabetes mellitus, type 2, susceptibility to}, 125853 (3)	6934	6934	E	T	Somatic										6934
chr10	114699998	114917426	217428	+	NM_001198526	TCF7L2	TCF-4|TCF4	transcription factor 7-like 2 (T-cell specific, HMG-box)	HGNC:11641|MIM:602228|Ensembl:ENSG00000148737|HPRD:03751|Vega:OTTHUMG00000019070	6934	chr10-114699998-114917426-NM_001198526	chr10-114699998-114917426-NM_001198526					6934	0	1				6934	{Diabetes mellitus, type 2, susceptibility to}, 125853 (3)	6934	6934	E	T	Somatic										6934
chr10	114699998	114917426	217428	+	NM_001198527	TCF7L2	TCF-4|TCF4	transcription factor 7-like 2 (T-cell specific, HMG-box)	HGNC:11641|MIM:602228|Ensembl:ENSG00000148737|HPRD:03751|Vega:OTTHUMG00000019070	6934	chr10-114699998-114917426-NM_001198527	chr10-114699998-114917426-NM_001198527					6934	0	1				6934	{Diabetes mellitus, type 2, susceptibility to}, 125853 (3)	6934	6934	E	T	Somatic										6934
chr10	114699998	114917426	217428	+	NM_001198528	TCF7L2	TCF-4|TCF4	transcription factor 7-like 2 (T-cell specific, HMG-box)	HGNC:11641|MIM:602228|Ensembl:ENSG00000148737|HPRD:03751|Vega:OTTHUMG00000019070	6934	chr10-114699998-114917426-NM_001198528	chr10-114699998-114917426-NM_001198528					6934	0	1				6934	{Diabetes mellitus, type 2, susceptibility to}, 125853 (3)	6934	6934	E	T	Somatic										6934
chr10	114699998	114917426	217428	+	NM_001198529	TCF7L2	TCF-4|TCF4	transcription factor 7-like 2 (T-cell specific, HMG-box)	HGNC:11641|MIM:602228|Ensembl:ENSG00000148737|HPRD:03751|Vega:OTTHUMG00000019070	6934	chr10-114699998-114917426-NM_001198529	chr10-114699998-114917426-NM_001198529					6934	0	1				6934	{Diabetes mellitus, type 2, susceptibility to}, 125853 (3)	6934	6934	E	T	Somatic										6934
chr10	114699998	114917426	217428	+	NM_001198530	TCF7L2	TCF-4|TCF4	transcription factor 7-like 2 (T-cell specific, HMG-box)	HGNC:11641|MIM:602228|Ensembl:ENSG00000148737|HPRD:03751|Vega:OTTHUMG00000019070	6934	chr10-114699998-114917426-NM_001198530	chr10-114699998-114917426-NM_001198530					6934	0	1				6934	{Diabetes mellitus, type 2, susceptibility to}, 125853 (3)	6934	6934	E	T	Somatic										6934
chr10	114699998	114917426	217428	+	NM_001198531	TCF7L2	TCF-4|TCF4	transcription factor 7-like 2 (T-cell specific, HMG-box)	HGNC:11641|MIM:602228|Ensembl:ENSG00000148737|HPRD:03751|Vega:OTTHUMG00000019070	6934	chr10-114699998-114917426-NM_001198531	chr10-114699998-114917426-NM_001198531					6934	0	1				6934	{Diabetes mellitus, type 2, susceptibility to}, 125853 (3)	6934	6934	E	T	Somatic										6934
chr10	114699998	114917426	217428	+	NM_030756	TCF7L2	TCF-4|TCF4	transcription factor 7-like 2 (T-cell specific, HMG-box)	HGNC:11641|MIM:602228|Ensembl:ENSG00000148737|HPRD:03751|Vega:OTTHUMG00000019070	6934	chr10-114699998-114917426-NM_030756	chr10-114699998-114917426-NM_030756					6934	0	1				6934	{Diabetes mellitus, type 2, susceptibility to}, 125853 (3)	6934	6934	E	T	Somatic										6934
chr10	115300579	115339350	38771	+	NM_001177660	HABP2	FSAP|HABP|HGFAL|PHBP	hyaluronan binding protein 2	HGNC:4798|MIM:603924|Ensembl:ENSG00000148702|HPRD:04890|Vega:OTTHUMG00000019073	3026							3026	0	1				3026	{Carotid stenosis, susceptibility to} (3);{Venous thromboembolism, susceptibility to}, 188050 (3)
chr10	115302767	115339350	36583	+	NM_004132	HABP2	FSAP|HABP|HGFAL|PHBP	hyaluronan binding protein 2	HGNC:4798|MIM:603924|Ensembl:ENSG00000148702|HPRD:04890|Vega:OTTHUMG00000019073	3026							3026	0	1	NM_004132	kidney,liver,muscle		3026	{Carotid stenosis, susceptibility to} (3);{Venous thromboembolism, susceptibility to}, 188050 (3)
chr10	115338572	115413795	75223	-	NM_006175	NRAP	-	nebulin-related anchoring protein	HGNC:7988|MIM:602873|Ensembl:ENSG00000197893|HPRD:04189|Vega:OTTHUMG00000019072	4892							4892	0	1	NM_006175	muscle
chr10	115338572	115413795	75223	-	NM_198060	NRAP	-	nebulin-related anchoring protein	HGNC:7988|MIM:602873|Ensembl:ENSG00000197893|HPRD:04189|Vega:OTTHUMG00000019072	4892							4892	0	1	NM_198060	muscle
chr10	11542514	11614280	71766	-	NM_001080491	USP6NL	RNTRE|TRE2NL	USP6 N-terminal like	HGNC:16858|MIM:605405|Ensembl:ENSG00000148429|Vega:OTTHUMG00000017672	9712			chr10-11542514-11614280-NM_001080491				9712	0	1
chr10	11542514	11693685	151171	-	NM_014688	USP6NL	RNTRE|TRE2NL	USP6 N-terminal like	HGNC:16858|MIM:605405|Ensembl:ENSG00000148429|Vega:OTTHUMG00000017672	9712			chr10-11542514-11693685-NM_014688				9712	0	1
chr10	115428924	115480654	51730	+	NM_033340	CASP7	CMH-1|ICE-LAP3|MCH3	caspase 7, apoptosis-related cysteine peptidase	HGNC:1508|MIM:601761|Ensembl:ENSG00000165806|HPRD:03457|Vega:OTTHUMG00000019076	840							840	0	1
chr10	115429415	115480654	51239	+	NM_001227	CASP7	CMH-1|ICE-LAP3|MCH3	caspase 7, apoptosis-related cysteine peptidase	HGNC:1508|MIM:601761|Ensembl:ENSG00000165806|HPRD:03457|Vega:OTTHUMG00000019076	840							840	0	1
chr10	115429415	115480654	51239	+	NM_033338	CASP7	CMH-1|ICE-LAP3|MCH3	caspase 7, apoptosis-related cysteine peptidase	HGNC:1508|MIM:601761|Ensembl:ENSG00000165806|HPRD:03457|Vega:OTTHUMG00000019076	840							840	0	1
chr10	115429415	115480654	51239	+	NM_033339	CASP7	CMH-1|ICE-LAP3|MCH3	caspase 7, apoptosis-related cysteine peptidase	HGNC:1508|MIM:601761|Ensembl:ENSG00000165806|HPRD:03457|Vega:OTTHUMG00000019076	840							840	0	1
chr10	115501202	115532182	30980	+	NM_001193434	C10orf81	HEL185|bA211N11.2	chromosome 10 open reading frame 81	HGNC:26285|Ensembl:ENSG00000148735|HPRD:12591|Vega:OTTHUMG00000019074	79949							79949	2	1
chr10	115501202	115532182	30980	+	NM_001193435	C10orf81	HEL185|bA211N11.2	chromosome 10 open reading frame 81	HGNC:26285|Ensembl:ENSG00000148735|HPRD:12591|Vega:OTTHUMG00000019074	79949							79949	2	1
chr10	115501202	115532182	30980	+	NM_024889	C10orf81	HEL185|bA211N11.2	chromosome 10 open reading frame 81	HGNC:26285|Ensembl:ENSG00000148735|HPRD:12591|Vega:OTTHUMG00000019074	79949							79949	2	1	NM_024889	lung
chr10	115514567	115527479	12912	+	NM_182601	C10orf81	HEL185|bA211N11.2	chromosome 10 open reading frame 81	HGNC:26285|Ensembl:ENSG00000148735|HPRD:12591|Vega:OTTHUMG00000019074	79949							79949	2	1
chr10	115584473	115603849	19376	-	NM_014881	DCLRE1A	PSO2|SNM1|SNM1A	DNA cross-link repair 1A	HGNC:17660|MIM:609682|Ensembl:ENSG00000198924|HPRD:08519|Vega:OTTHUMG00000019077	9937	chr10-115584473-115603849-NM_014881						9937	0	1	NM_014881	blood
chr10	115604380	115662255	57875	+	NM_198514	NHLRC2	-	NHL repeat containing 2	HGNC:24731|Ensembl:ENSG00000196865|HPRD:14827|Vega:OTTHUMG00000019078	374354							374354	0	1
chr10	115793795	115796657	2862	+	NM_000684	ADRB1	ADRB1R|B1AR|BETA1AR|RHR	adrenergic, beta-1-, receptor	HGNC:285|MIM:109630|Ensembl:ENSG00000043591|HPRD:00181|Vega:OTTHUMG00000019079	153					NM_000684	703	153	0	1				153	[Resting heart rate], 607276 (3);{Congestive heart failure and beta-blocker response, modifier of} (3)
chr10	115871963	115924354	52391	-	NM_018017	C10orf118	-	chromosome 10 open reading frame 118	HGNC:24349|Ensembl:ENSG00000165813|HPRD:16576|Vega:OTTHUMG00000019081	55088							55088	0	1
chr10	115929018	115982053	53035	+	NM_198795	TDRD1	CT41.1	tudor domain containing 1	HGNC:11712|MIM:605796|Ensembl:ENSG00000095627|HPRD:12047|Vega:OTTHUMG00000019083	56165							56165	0	1
chr10	115989007	116039741	50734	+	NM_198496	VWA2	AMACO|CCSP-2|NET42	von Willebrand factor A domain containing 2	HGNC:24709|Ensembl:ENSG00000165816|HPRD:16481|Vega:OTTHUMG00000019082	340706							340706	0	1	NM_198496	tongue
chr10	116044572	116154505	109933	-	NM_001001936	AFAP1L2	KIAA1914|XB130	actin filament associated protein 1-like 2	HGNC:25901|MIM:612420|Ensembl:ENSG00000169129|HPRD:13902|Vega:OTTHUMG00000019086	84632	chr10-116044572-116154505-NM_001001936						84632	0	1
chr10	116044572	116154505	109933	-	NM_032550	AFAP1L2	KIAA1914|XB130	actin filament associated protein 1-like 2	HGNC:25901|MIM:612420|Ensembl:ENSG00000169129|HPRD:13902|Vega:OTTHUMG00000019086	84632	chr10-116044572-116154505-NM_032550						84632	0	1
chr10	116180858	116276675	95817	-	NM_006720	ABLIM1	ABLIM|LIMAB1|LIMATIN|abLIM-1	actin binding LIM protein 1	HGNC:78|MIM:602330|Ensembl:ENSG00000099204|HPRD:03819|Vega:OTTHUMG00000019088	3983							3983	0	1
chr10	116180858	116408048	227190	-	NM_002313	ABLIM1	ABLIM|LIMAB1|LIMATIN|abLIM-1	actin binding LIM protein 1	HGNC:78|MIM:602330|Ensembl:ENSG00000099204|HPRD:03819|Vega:OTTHUMG00000019088	3983			chr10-116180858-116408048-NM_002313				3983	0	1
chr10	116180858	116434404	253546	-	NM_001003407	ABLIM1	ABLIM|LIMAB1|LIMATIN|abLIM-1	actin binding LIM protein 1	HGNC:78|MIM:602330|Ensembl:ENSG00000099204|HPRD:03819|Vega:OTTHUMG00000019088	3983			chr10-116180858-116434404-NM_001003407				3983	0	1
chr10	116180858	116434404	253546	-	NM_001003408	ABLIM1	ABLIM|LIMAB1|LIMATIN|abLIM-1	actin binding LIM protein 1	HGNC:78|MIM:602330|Ensembl:ENSG00000099204|HPRD:03819|Vega:OTTHUMG00000019088	3983			chr10-116180858-116434404-NM_001003408				3983	0	1
chr10	116571492	116614464	42972	+	NM_020940	FAM160B1	KIAA1600|bA106M7.3	family with sequence similarity 160, member B1	HGNC:29320|Ensembl:ENSG00000151553|HPRD:17219|Vega:OTTHUMG00000019092	57700							57700	0	1
chr10	116571492	116649576	78084	+	NM_001135051	FAM160B1	KIAA1600|bA106M7.3	family with sequence similarity 160, member B1	HGNC:29320|Ensembl:ENSG00000151553|HPRD:17219|Vega:OTTHUMG00000019092	57700		chr10-116571492-116649576-NM_001135051					57700	0	1
chr10	116687941	116727429	39488	+	NM_139169	TRUB1	PUS4	TruB pseudouridine (psi) synthase homolog 1 (E. coli)	HGNC:16060|MIM:610726|Ensembl:ENSG00000165832|HPRD:18229|Vega:OTTHUMG00000019094	142940							142940	0	1
chr10	116843113	117698486	855373	+	NM_207303	ATRNL1	ALP|bA338L11.1|bA454H24.1	attractin-like 1	HGNC:29063|MIM:612869|Ensembl:ENSG00000107518|HPRD:12504|Vega:OTTHUMG00000019096	26033		chr10-116843113-117698486-NM_207303	chr10-116843113-117698486-NM_207303				26033	0	1
chr10	117806431	118021809	215378	-	NM_145793	GFRA1	GDNFR|GDNFRA|GFR-ALPHA-1|RET1L|RETL1|TRNR1	GDNF family receptor alpha 1	HGNC:4243|MIM:601496|Ensembl:ENSG00000151892|HPRD:03291|Vega:OTTHUMG00000019097	2674	chr10-117806431-118021809-NM_145793	chr10-117806431-118021809-NM_145793					2674	0	1	NM_145793	mammary_gland	NM_145793
chr10	117806431	118022786	216355	-	NM_001145453	GFRA1	GDNFR|GDNFRA|GFR-ALPHA-1|RET1L|RETL1|TRNR1	GDNF family receptor alpha 1	HGNC:4243|MIM:601496|Ensembl:ENSG00000151892|HPRD:03291|Vega:OTTHUMG00000019097	2674	chr10-117806431-118022786-NM_001145453	chr10-117806431-118022786-NM_001145453					2674	0	1			NM_001145453
chr10	117806431	118023116	216685	-	NM_005264	GFRA1	GDNFR|GDNFRA|GFR-ALPHA-1|RET1L|RETL1|TRNR1	GDNF family receptor alpha 1	HGNC:4243|MIM:601496|Ensembl:ENSG00000151892|HPRD:03291|Vega:OTTHUMG00000019097	2674	chr10-117806431-118023116-NM_005264	chr10-117806431-118023116-NM_005264					2674	0	1	NM_005264	mammary_gland	NM_005264
chr10	118073929	118129531	55602	+	NM_198515	C10orf96	-	chromosome 10 open reading frame 96	HGNC:30524|Ensembl:ENSG00000182645|HPRD:18604|Vega:OTTHUMG00000019098	374355							374355	1	1
chr10	118177413	118227458	50045	+	NM_001011709	PNLIPRP3	-	pancreatic lipase-related protein 3	HGNC:23492|Ensembl:ENSG00000203837|HPRD:18542|Vega:OTTHUMG00000019100	119548					NM_001011709	704
chr10	11824361	11846071	21710	+	NM_024693	ECHDC3	-	enoyl CoA hydratase domain containing 3	HGNC:23489|Ensembl:ENSG00000134463|HPRD:10930|Vega:OTTHUMG00000017675	79746							79746	0	1
chr10	118295417	118317357	21940	+	NM_000936	PNLIP	PL|PNLIPD|PTL	pancreatic lipase	HGNC:9155|MIM:246600|Ensembl:ENSG00000175535|HPRD:02005|Vega:OTTHUMG00000019103	5406					NM_000936	704				NM_000936	pancreas	NM_000936	5406	Pancreatic lipase deficiency, 614338 (1)
chr10	118340479	118358676	18197	+	NM_006229	PNLIPRP1	PLRP1	pancreatic lipase-related protein 1	HGNC:9156|MIM:604422|Ensembl:ENSG00000187021|HPRD:05109|Vega:OTTHUMG00000019109	5407	chr10-118340479-118358676-NM_006229				NM_006229	704	5407	0	1	NM_006229	liver,pancreas	NM_006229
chr10	118370454	118394644	24190	+	NM_005396	PNLIPRP2	PLRP2	pancreatic lipase-related protein 2	HGNC:9157|MIM:604423|Ensembl:ENSG00000165862|HPRD:05110|Vega:OTTHUMG00000019110	5408					NM_005396	704	5408	2	1	NM_005396	pancreas	NM_005396
chr10	118413196	118419471	6275	-	NM_144661	C10orf82	-	chromosome 10 open reading frame 82	HGNC:28500|Ensembl:ENSG00000165863|HPRD:12592|Vega:OTTHUMG00000019105	143379	chr10-118413196-118419471-NM_144661						143379	3	1	NM_144661	testis
chr10	118420692	118492075	71383	-	NM_025015	HSPA12A	-	heat shock 70kDa protein 12A	HGNC:19022|MIM:610701|Ensembl:ENSG00000165868|Vega:OTTHUMG00000019107	259217							259217	0	1
chr10	118599012	118632102	33090	+	NM_001242699	ENO4	AC023283.3|C10orf134	enolase family member 4	HGNC:31670|Ensembl:ENSG00000188316|Vega:OTTHUMG00000019113	387712							387712	0	1
chr10	118634295	118755078	120783	-	NM_001127211	KIAA1598	-	KIAA1598	HGNC:29319|MIM:611171|Ensembl:ENSG00000187164|HPRD:11155|Vega:OTTHUMG00000019114	57698							57698	0	1
chr10	118634295	118755078	120783	-	NM_018330	KIAA1598	-	KIAA1598	HGNC:29319|MIM:611171|Ensembl:ENSG00000187164|HPRD:11155|Vega:OTTHUMG00000019114	57698							57698	0	1
chr10	118878021	118887802	9781	-	NM_199131	VAX1	-	ventral anterior homeobox 1	HGNC:12660|MIM:604294|Ensembl:ENSG00000148704|HPRD:16052|Vega:OTTHUMG00000019117	11023	chr10-118878021-118887802-NM_199131				NM_199131	705	11023	0	1
chr10	118882790	118887802	5012	-	NM_001112704	VAX1	-	ventral anterior homeobox 1	HGNC:12660|MIM:604294|Ensembl:ENSG00000148704|HPRD:16052|Vega:OTTHUMG00000019117	11023	chr10-118882790-118887802-NM_001112704				NM_001112704	705	11023	0	1
chr10	118946989	118959800	12811	+	NM_181840	KCNK18	K2p18.1|MGR13|TRESK|TRESK-2|TRESK2|TRIK	potassium channel, subfamily K, member 18	HGNC:19439|MIM:613655|Ensembl:ENSG00000186795|HPRD:17173|Vega:OTTHUMG00000019120	338567							338567	0	1				338567	{Migraine, with or without aura, susceptibility to, 13}, 613656 (3)
chr10	118990573	119028931	38358	+	NM_003054	SLC18A2	SVAT|SVMT|VAT2|VMAT2	solute carrier family 18 (vesicular monoamine), member 2	HGNC:10935|MIM:193001|Ensembl:ENSG00000165646|HPRD:01896|Vega:OTTHUMG00000019121	6571							6571	0	1
chr10	119032595	119124927	92332	-	NM_173791	PDZD8	PDZK8|bA129M16.2	PDZ domain containing 8	HGNC:26974|MIM:614235|Ensembl:ENSG00000165650|HPRD:11423|Vega:OTTHUMG00000019122	118987							118987	0	1
chr10	11905402	11954282	48880	+	NM_153256	C10orf47	-	chromosome 10 open reading frame 47	HGNC:23728|Ensembl:ENSG00000148426|HPRD:10697|Vega:OTTHUMG00000017673	254427	chr10-11905402-11954282-NM_153256
chr10	119291945	119299047	7102	+	NM_001165924	EMX2	-	empty spiracles homeobox 2	HGNC:3341|MIM:600035|Ensembl:ENSG00000170370|HPRD:02495|Vega:OTTHUMG00000019123	2018		chr10-119291945-119299047-NM_001165924			NM_001165924	705	2018	0	1				2018	Schizencephaly, 269160 (3)	2018
chr10	119291945	119299047	7102	+	NM_004098	EMX2	-	empty spiracles homeobox 2	HGNC:3341|MIM:600035|Ensembl:ENSG00000170370|HPRD:02495|Vega:OTTHUMG00000019123	2018		chr10-119291945-119299047-NM_004098			NM_004098	705	2018	0	1	NM_004098	kidney		2018	Schizencephaly, 269160 (3)	2018
chr10	119754416	119796104	41688	-	NM_014904	RAB11FIP2	Rab11-FIP2|nRip11	RAB11 family interacting protein 2 (class I)	HGNC:29152|MIM:608599|Ensembl:ENSG00000107560|HPRD:10548|Vega:OTTHUMG00000019128	22841							22841	0	1
chr10	12002026	12124814	122788	-	NM_015542	UPF2	HUPF2|RENT2|smg-3	UPF2 regulator of nonsense transcripts homolog (yeast)	HGNC:17854|MIM:605529|Ensembl:ENSG00000151461|HPRD:10405|Vega:OTTHUMG00000017678	26019							26019	0	1
chr10	12002027	12125029	123002	-	NM_080599	UPF2	HUPF2|RENT2|smg-3	UPF2 regulator of nonsense transcripts homolog (yeast)	HGNC:17854|MIM:605529|Ensembl:ENSG00000151461|HPRD:10405|Vega:OTTHUMG00000017678	26019							26019	0	1
chr10	120058561	120091829	33268	-	NM_001134672	FAM204A	C10orf84|bA319I23.1	family with sequence similarity 204, member A	HGNC:25794|Ensembl:ENSG00000165669|HPRD:12593|Vega:OTTHUMG00000019131	63877							63877	0	1
chr10	120058561	120091829	33268	-	NM_022063	FAM204A	C10orf84|bA319I23.1	family with sequence similarity 204, member A	HGNC:25794|Ensembl:ENSG00000165669|HPRD:12593|Vega:OTTHUMG00000019131	63877							63877	0	1
chr10	120342905	120345150	2245	-	NM_004248	PRLHR	GPR10|GR3|PrRPR	prolactin releasing hormone receptor	HGNC:4464|MIM:600895|Ensembl:ENSG00000119973|HPRD:02937	2834							2834	0	1
chr10	120430483	120504748	74265	-	NM_153810	C10orf46	-	chromosome 10 open reading frame 46	HGNC:23727|Ensembl:ENSG00000151893|HPRD:12576|Vega:OTTHUMG00000019138	143384					NM_153810	705	143384	0	1
chr10	120779217	120783844	4627	+	NM_199461	NANOS1	NOS1	nanos homolog 1 (Drosophila)	HGNC:23044|MIM:608226|Ensembl:ENSG00000188613|HPRD:16302|Vega:OTTHUMG00000019141	340719							340719	0	1
chr10	120784530	120830324	45794	-	NM_003750	EIF3A	EIF3|EIF3S10|P167|TIF32|eIF3-p170|eIF3-theta|p180|p185	eukaryotic translation initiation factor 3, subunit A	HGNC:3271|MIM:602039|Ensembl:ENSG00000107581|HPRD:03618|Vega:OTTHUMG00000019144	8661				8661			8661	0	1
chr10	120853600	120887213	33613	+	NM_207009	FAM45A	-	family with sequence similarity 45, member A	HGNC:31793|Ensembl:ENSG00000119979|HPRD:13310|Vega:OTTHUMG00000019143	404636		chr10-120853600-120887213-NM_207009					404636	0	1
chr10	120890414	120915194	24780	-	NM_213649	SFXN4	BCRM1	sideroflexin 4	HGNC:16088|Ensembl:ENSG00000183605|HPRD:18046|Vega:OTTHUMG00000019147	119559										NM_213649	ovary
chr10	120917204	120928335	11131	-	NM_006793	PRDX3	AOP-1|AOP1|HBC189|MER5|PRO1748|SP-22|prx-III	peroxiredoxin 3	HGNC:9354|MIM:604769|Ensembl:ENSG00000165672|HPRD:05305|Vega:OTTHUMG00000019146	10935				10935			10935	0	1	NM_006793	bladder,bone_marrow
chr10	120917204	120928335	11131	-	NM_014098	PRDX3	AOP-1|AOP1|HBC189|MER5|PRO1748|SP-22|prx-III	peroxiredoxin 3	HGNC:9354|MIM:604769|Ensembl:ENSG00000165672|HPRD:05305|Vega:OTTHUMG00000019146	10935				10935			10935	0	1	NM_014098	bladder,bone_marrow
chr10	120957186	121205121	247935	+	NM_005308	GRK5	GPRK5	G protein-coupled receptor kinase 5	HGNC:4544|MIM:600870|Ensembl:ENSG00000198873|HPRD:02926|Vega:OTTHUMG00000019149	2869		chr10-120957186-121205121-NM_005308					2869	0	1	NM_005308	spleen
chr10	121249328	121286035	36707	-	NM_002925	RGS10	-	regulator of G-protein signaling 10	HGNC:9992|MIM:602856|Ensembl:ENSG00000148908|HPRD:04172|Vega:OTTHUMG00000019150	6001							6001	1	1
chr10	121249328	121292212	42884	-	NM_001005339	RGS10	-	regulator of G-protein signaling 10	HGNC:9992|MIM:602856|Ensembl:ENSG00000148908|HPRD:04172|Vega:OTTHUMG00000019150	6001							6001	1	1
chr10	121322967	121346531	23564	-	NM_001033925	TIAL1	TCBP|TIAR	TIA1 cytotoxic granule-associated RNA binding protein-like 1	HGNC:11804|MIM:603413|Ensembl:ENSG00000151923|HPRD:04563|Vega:OTTHUMG00000019156	7073							7073	0	1
chr10	121322967	121346531	23564	-	NM_003252	TIAL1	TCBP|TIAR	TIA1 cytotoxic granule-associated RNA binding protein-like 1	HGNC:11804|MIM:603413|Ensembl:ENSG00000151923|HPRD:04563|Vega:OTTHUMG00000019156	7073							7073	0	1
chr10	1213252	1769670	556418	-	NM_018702	ADARB2	ADAR3|RED2	adenosine deaminase, RNA-specific, B2	HGNC:227|MIM:602065|Ensembl:ENSG00000185736|HPRD:09070|Vega:OTTHUMG00000017543	105							105	0	1
chr10	121400871	121427319	26448	+	NM_004281	BAG3	BAG-3|BIS|CAIR-1	BCL2-associated athanogene 3	HGNC:939|MIM:603883|Ensembl:ENSG00000151929|HPRD:04860|Vega:OTTHUMG00000019155	9531							9531	0	1				9531	Cardiomyopathy, dilated, 1HH, 613881 (3);Myopathy, myofibrillar, BAG3-related, 612954 (3)
chr10	121475598	121578649	103051	+	NM_014937	INPP5F	MSTPO47|SAC2|hSAC2	inositol polyphosphate-5-phosphatase F	HGNC:17054|MIM:609389|Ensembl:ENSG00000198825|HPRD:11048|Vega:OTTHUMG00000019158	22876		chr10-121475598-121578649-NM_014937	chr10-121475598-121578649-NM_014937				22876	0	1
chr10	12150939	12205230	54291	+	NM_018706	DHTKD1	-	dehydrogenase E1 and transketolase domain containing 1	HGNC:23537|Ensembl:ENSG00000181192|HPRD:09917|Vega:OTTHUMG00000017677	55526							55526	0	1	NM_018706	tongue
chr10	121578961	121622384	43423	-	NM_024834	MCMBP	C10orf119|MCM-BP	minichromosome maintenance complex binding protein	HGNC:25782|MIM:610909|Ensembl:ENSG00000197771|HPRD:07624|Vega:OTTHUMG00000019159	79892							79892	0	1
chr10	121642074	121694160	52086	+	NM_007190	SEC23IP	P125|P125A	SEC23 interacting protein	HGNC:17018|Ensembl:ENSG00000107651|HPRD:07152|Vega:OTTHUMG00000019161	11196							11196	0	1	NM_007190	larynx,stomach
chr10	12211645	12247409	35764	+	NM_001142628	SEC61A2	-	Sec61 alpha 2 subunit (S. cerevisiae)	HGNC:17702|Ensembl:ENSG00000065665|HPRD:15317|Vega:OTTHUMG00000017679	55176							55176	2	1
chr10	12211645	12247409	35764	+	NM_018144	SEC61A2	-	Sec61 alpha 2 subunit (S. cerevisiae)	HGNC:17702|Ensembl:ENSG00000065665|HPRD:15317|Vega:OTTHUMG00000017679	55176							55176	2	1
chr10	12211645	12251963	40318	+	NM_001142627	SEC61A2	-	Sec61 alpha 2 subunit (S. cerevisiae)	HGNC:17702|Ensembl:ENSG00000065665|HPRD:15317|Vega:OTTHUMG00000017679	55176							55176	2	1
chr10	122206455	122339357	132902	+	NM_001030059	PPAPDC1A	DPPL2|PPAPDC1	phosphatidic acid phosphatase type 2 domain containing 1A	HGNC:23531|Ensembl:ENSG00000203805|HPRD:18745|Vega:OTTHUMG00000019168	196051							196051	0	1
chr10	12249578	12278149	28571	-	NM_014142	NUDT5	YSA1|YSA1H|hYSAH1	nudix (nucleoside diphosphate linked moiety X)-type motif 5	HGNC:8052|MIM:609230|Ensembl:ENSG00000165609|HPRD:14851|Vega:OTTHUMG00000017682	11164							11164	2	1
chr10	122600676	122659028	58352	+	NM_018117	WDR11	BRWD2|DR11|WDR15	WD repeat domain 11	HGNC:13831|MIM:606417|Ensembl:ENSG00000120008|HPRD:16218|Vega:OTTHUMG00000019171	55717							55717	0	1												NM_018117	NM_018117							NM_018117
chr10	12277966	12332595	54629	+	NM_006023	CDC123	C10orf7|D123	cell division cycle 123 homolog (S. cerevisiae)	HGNC:16827|Ensembl:ENSG00000151465|HPRD:12586|Vega:OTTHUMG00000017680	8872				8872			8872	0	1
chr10	123227833	123343471	115638	-	NM_001144914	FGFR2	BEK|BFR-1|CD332|CEK3|CFD1|ECT1|JWS|K-SAM|KGFR|TK14|TK25	fibroblast growth factor receptor 2	HGNC:3689|MIM:176943|Ensembl:ENSG00000066468|HPRD:01492|Vega:OTTHUMG00000019175	2263							2263	0	1			NM_001144914	2263	Antley-Bixler syndrome without genital anomalies or disordered steroidogenesis, 207410 (3);Apert syndrome, 101200 (3);Beare-Stevenson cutis gyrata syndrome, 123790 (3);Craniofacial-skeletal-dermatologic dysplasia (3);Craniosynostosis, nonspecific (3);Crouzon syndrome, 123500 (3);Gastric cancer, somatic, 137215 (3);Jackson-Weiss syndrome, 123150 (3);LADD syndrome, 149730 (3);Pfeiffer syndrome, 101…	2263	2263	E	Mis	Somatic
chr10	123227833	123343762	115929	-	NM_001144916	FGFR2	BEK|BFR-1|CD332|CEK3|CFD1|ECT1|JWS|K-SAM|KGFR|TK14|TK25	fibroblast growth factor receptor 2	HGNC:3689|MIM:176943|Ensembl:ENSG00000066468|HPRD:01492|Vega:OTTHUMG00000019175	2263							2263	0	1			NM_001144916	2263	Antley-Bixler syndrome without genital anomalies or disordered steroidogenesis, 207410 (3);Apert syndrome, 101200 (3);Beare-Stevenson cutis gyrata syndrome, 123790 (3);Craniofacial-skeletal-dermatologic dysplasia (3);Craniosynostosis, nonspecific (3);Crouzon syndrome, 123500 (3);Gastric cancer, somatic, 137215 (3);Jackson-Weiss syndrome, 123150 (3);LADD syndrome, 149730 (3);Pfeiffer syndrome, 101…	2263	2263	E	Mis	Somatic
chr10	123227833	123346149	118316	-	NM_001144915	FGFR2	BEK|BFR-1|CD332|CEK3|CFD1|ECT1|JWS|K-SAM|KGFR|TK14|TK25	fibroblast growth factor receptor 2	HGNC:3689|MIM:176943|Ensembl:ENSG00000066468|HPRD:01492|Vega:OTTHUMG00000019175	2263							2263	0	1			NM_001144915	2263	Antley-Bixler syndrome without genital anomalies or disordered steroidogenesis, 207410 (3);Apert syndrome, 101200 (3);Beare-Stevenson cutis gyrata syndrome, 123790 (3);Craniofacial-skeletal-dermatologic dysplasia (3);Craniosynostosis, nonspecific (3);Crouzon syndrome, 123500 (3);Gastric cancer, somatic, 137215 (3);Jackson-Weiss syndrome, 123150 (3);LADD syndrome, 149730 (3);Pfeiffer syndrome, 101…	2263	2263	E	Mis	Somatic
chr10	123227833	123347962	120129	-	NM_000141	FGFR2	BEK|BFR-1|CD332|CEK3|CFD1|ECT1|JWS|K-SAM|KGFR|TK14|TK25	fibroblast growth factor receptor 2	HGNC:3689|MIM:176943|Ensembl:ENSG00000066468|HPRD:01492|Vega:OTTHUMG00000019175	2263							2263	0	1			NM_000141	2263	Antley-Bixler syndrome without genital anomalies or disordered steroidogenesis, 207410 (3);Apert syndrome, 101200 (3);Beare-Stevenson cutis gyrata syndrome, 123790 (3);Craniofacial-skeletal-dermatologic dysplasia (3);Craniosynostosis, nonspecific (3);Crouzon syndrome, 123500 (3);Gastric cancer, somatic, 137215 (3);Jackson-Weiss syndrome, 123150 (3);LADD syndrome, 149730 (3);Pfeiffer syndrome, 101…	2263	2263	E	Mis	Somatic
chr10	123227833	123347962	120129	-	NM_001144917	FGFR2	BEK|BFR-1|CD332|CEK3|CFD1|ECT1|JWS|K-SAM|KGFR|TK14|TK25	fibroblast growth factor receptor 2	HGNC:3689|MIM:176943|Ensembl:ENSG00000066468|HPRD:01492|Vega:OTTHUMG00000019175	2263							2263	0	1			NM_001144917	2263	Antley-Bixler syndrome without genital anomalies or disordered steroidogenesis, 207410 (3);Apert syndrome, 101200 (3);Beare-Stevenson cutis gyrata syndrome, 123790 (3);Craniofacial-skeletal-dermatologic dysplasia (3);Craniosynostosis, nonspecific (3);Crouzon syndrome, 123500 (3);Gastric cancer, somatic, 137215 (3);Jackson-Weiss syndrome, 123150 (3);LADD syndrome, 149730 (3);Pfeiffer syndrome, 101…	2263	2263	E	Mis	Somatic
chr10	123227833	123347962	120129	-	NM_001144918	FGFR2	BEK|BFR-1|CD332|CEK3|CFD1|ECT1|JWS|K-SAM|KGFR|TK14|TK25	fibroblast growth factor receptor 2	HGNC:3689|MIM:176943|Ensembl:ENSG00000066468|HPRD:01492|Vega:OTTHUMG00000019175	2263							2263	0	1			NM_001144918	2263	Antley-Bixler syndrome without genital anomalies or disordered steroidogenesis, 207410 (3);Apert syndrome, 101200 (3);Beare-Stevenson cutis gyrata syndrome, 123790 (3);Craniofacial-skeletal-dermatologic dysplasia (3);Craniosynostosis, nonspecific (3);Crouzon syndrome, 123500 (3);Gastric cancer, somatic, 137215 (3);Jackson-Weiss syndrome, 123150 (3);LADD syndrome, 149730 (3);Pfeiffer syndrome, 101…	2263	2263	E	Mis	Somatic
chr10	123227833	123347962	120129	-	NM_022970	FGFR2	BEK|BFR-1|CD332|CEK3|CFD1|ECT1|JWS|K-SAM|KGFR|TK14|TK25	fibroblast growth factor receptor 2	HGNC:3689|MIM:176943|Ensembl:ENSG00000066468|HPRD:01492|Vega:OTTHUMG00000019175	2263							2263	0	1			NM_022970	2263	Antley-Bixler syndrome without genital anomalies or disordered steroidogenesis, 207410 (3);Apert syndrome, 101200 (3);Beare-Stevenson cutis gyrata syndrome, 123790 (3);Craniofacial-skeletal-dermatologic dysplasia (3);Craniosynostosis, nonspecific (3);Crouzon syndrome, 123500 (3);Gastric cancer, somatic, 137215 (3);Jackson-Weiss syndrome, 123150 (3);LADD syndrome, 149730 (3);Pfeiffer syndrome, 101…	2263	2263	E	Mis	Somatic
chr10	123231356	123343471	112115	-	NM_001144913	FGFR2	BEK|BFR-1|CD332|CEK3|CFD1|ECT1|JWS|K-SAM|KGFR|TK14|TK25	fibroblast growth factor receptor 2	HGNC:3689|MIM:176943|Ensembl:ENSG00000066468|HPRD:01492|Vega:OTTHUMG00000019175	2263							2263	0	1			NM_001144913	2263	Antley-Bixler syndrome without genital anomalies or disordered steroidogenesis, 207410 (3);Apert syndrome, 101200 (3);Beare-Stevenson cutis gyrata syndrome, 123790 (3);Craniofacial-skeletal-dermatologic dysplasia (3);Craniosynostosis, nonspecific (3);Crouzon syndrome, 123500 (3);Gastric cancer, somatic, 137215 (3);Jackson-Weiss syndrome, 123150 (3);LADD syndrome, 149730 (3);Pfeiffer syndrome, 101…	2263	2263	E	Mis	Somatic
chr10	123231356	123347962	116606	-	NM_001144919	FGFR2	BEK|BFR-1|CD332|CEK3|CFD1|ECT1|JWS|K-SAM|KGFR|TK14|TK25	fibroblast growth factor receptor 2	HGNC:3689|MIM:176943|Ensembl:ENSG00000066468|HPRD:01492|Vega:OTTHUMG00000019175	2263							2263	0	1			NM_001144919	2263	Antley-Bixler syndrome without genital anomalies or disordered steroidogenesis, 207410 (3);Apert syndrome, 101200 (3);Beare-Stevenson cutis gyrata syndrome, 123790 (3);Craniofacial-skeletal-dermatologic dysplasia (3);Craniosynostosis, nonspecific (3);Crouzon syndrome, 123500 (3);Gastric cancer, somatic, 137215 (3);Jackson-Weiss syndrome, 123150 (3);LADD syndrome, 149730 (3);Pfeiffer syndrome, 101…	2263	2263	E	Mis	Somatic
chr10	123492614	123677536	184922	-	NM_001001976	ATE1	-	arginyltransferase 1	HGNC:782|MIM:607103|Ensembl:ENSG00000107669|HPRD:06979|Vega:OTTHUMG00000019178	11101							11101	0	1
chr10	123492614	123677536	184922	-	NM_007041	ATE1	-	arginyltransferase 1	HGNC:782|MIM:607103|Ensembl:ENSG00000107669|HPRD:06979|Vega:OTTHUMG00000019178	11101							11101	0	1
chr10	123706592	123724733	18141	-	NM_001167865	NSMCE4A	C10orf86|NSE4A	non-SMC element 4 homolog A (S. cerevisiae)	HGNC:25935|MIM:612987|Ensembl:ENSG00000107672|HPRD:16585|Vega:OTTHUMG00000019180	54780
chr10	123706592	123724733	18141	-	NM_017615	NSMCE4A	C10orf86|NSE4A	non-SMC element 4 homolog A (S. cerevisiae)	HGNC:25935|MIM:612987|Ensembl:ENSG00000107672|HPRD:16585|Vega:OTTHUMG00000019180	54780
chr10	123738678	124004047	265369	+	NM_206861	TACC2	AZU-1|ECTACC	transforming, acidic coiled-coil containing protein 2	HGNC:11523|MIM:605302|Ensembl:ENSG00000138162|HPRD:05600|Vega:OTTHUMG00000019181	10579	chr10-123738678-124004047-NM_206861						10579	0	1	NM_206861	tongue
chr10	123738678	124004047	265369	+	NM_206862	TACC2	AZU-1|ECTACC	transforming, acidic coiled-coil containing protein 2	HGNC:11523|MIM:605302|Ensembl:ENSG00000138162|HPRD:05600|Vega:OTTHUMG00000019181	10579	chr10-123738678-124004047-NM_206862						10579	0	1	NM_206862	tongue
chr10	123913094	124004047	90953	+	NM_006997	TACC2	AZU-1|ECTACC	transforming, acidic coiled-coil containing protein 2	HGNC:11523|MIM:605302|Ensembl:ENSG00000138162|HPRD:05600|Vega:OTTHUMG00000019181	10579	chr10-123913094-124004047-NM_006997						10579	0	1	NM_006997	tongue
chr10	123913094	124004047	90953	+	NM_206860	TACC2	AZU-1|ECTACC	transforming, acidic coiled-coil containing protein 2	HGNC:11523|MIM:605302|Ensembl:ENSG00000138162|HPRD:05600|Vega:OTTHUMG00000019181	10579	chr10-123913094-124004047-NM_206860						10579	0	1	NM_206860	tongue
chr10	124020810	124087666	66856	+	NM_144587	BTBD16	C10orf87	BTB (POZ) domain containing 16	HGNC:26340|Ensembl:ENSG00000138152|HPRD:12594|Vega:OTTHUMG00000019182	118663		chr10-124020810-124087666-NM_144587					118663	2	1	NM_144587	bladder
chr10	124124083	124181861	57778	+	NM_001001974	PLEKHA1	TAPP1	pleckstrin homology domain containing, family A (phosphoinositide binding specific) member 1	HGNC:14335|MIM:607772|Ensembl:ENSG00000107679|HPRD:09686|Vega:OTTHUMG00000019184	59338							59338	0	1				59338	{Age-related maculopathy, susceptibility to}, 603075 (2)
chr10	124135574	124181861	46287	+	NM_001195608	PLEKHA1	TAPP1	pleckstrin homology domain containing, family A (phosphoinositide binding specific) member 1	HGNC:14335|MIM:607772|Ensembl:ENSG00000107679|HPRD:09686|Vega:OTTHUMG00000019184	59338							59338	0	1				59338	{Age-related maculopathy, susceptibility to}, 603075 (2)
chr10	124141808	124181861	40053	+	NM_021622	PLEKHA1	TAPP1	pleckstrin homology domain containing, family A (phosphoinositide binding specific) member 1	HGNC:14335|MIM:607772|Ensembl:ENSG00000107679|HPRD:09686|Vega:OTTHUMG00000019184	59338							59338	0	1				59338	{Age-related maculopathy, susceptibility to}, 603075 (2)
chr10	124204168	124206858	2690	+	NM_001099667	ARMS2	ARMD8	age-related maculopathy susceptibility 2	HGNC:32685|MIM:611313|Ensembl:ENSG00000254636|Vega:OTTHUMG00000048232	387715													387715	{Macular degeneration, age-related, 8}, 613778 (3)
chr10	124211030	124264414	53384	+	NM_002775	HTRA1	ARMD7|HtrA|L56|ORF480|PRSS11	HtrA serine peptidase 1	HGNC:9476|MIM:602194|Ensembl:ENSG00000166033|HPRD:03725|Vega:OTTHUMG00000019186	5654							5654	0	1			NM_002775	5654	{Macular degeneration, age-related, 7}, 610149 (3);{Macular degeneration, age-related, neovascular type}, 610149 (3)
chr10	124310170	124393242	83072	+	NM_004406	DMBT1	GP340|muclin	deleted in malignant brain tumors 1	HGNC:2926|MIM:601969|Ensembl:ENSG00000187908|HPRD:03575|Vega:OTTHUMG00000019185	1755					NM_004406	706	1755	0	1	NM_004406	colon,stomach				1755
chr10	124310170	124393242	83072	+	NM_007329	DMBT1	GP340|muclin	deleted in malignant brain tumors 1	HGNC:2926|MIM:601969|Ensembl:ENSG00000187908|HPRD:03575|Vega:OTTHUMG00000019185	1755					NM_007329	706	1755	0	1	NM_007329	colon,stomach				1755
chr10	124310170	124393242	83072	+	NM_017579	DMBT1	GP340|muclin	deleted in malignant brain tumors 1	HGNC:2926|MIM:601969|Ensembl:ENSG00000187908|HPRD:03575|Vega:OTTHUMG00000019185	1755					NM_017579	706	1755	0	1	NM_017579	colon,stomach				1755
chr10	12431588	12908143	476555	+	NM_020397	CAMK1D	CKLiK|CaM-K1|CaMKID	calcium/calmodulin-dependent protein kinase ID	HGNC:19341|MIM:607957|Ensembl:ENSG00000183049|HPRD:06409|Vega:OTTHUMG00000017683	57118	chr10-12431588-12908143-NM_020397		chr10-12431588-12908143-NM_020397		NM_020397	659	57118	2	1
chr10	12431588	12911739	480151	+	NM_153498	CAMK1D	CKLiK|CaM-K1|CaMKID	calcium/calmodulin-dependent protein kinase ID	HGNC:19341|MIM:607957|Ensembl:ENSG00000183049|HPRD:06409|Vega:OTTHUMG00000017683	57118	chr10-12431588-12911739-NM_153498		chr10-12431588-12911739-NM_153498		NM_153498	659	57118	2	1
chr10	124447214	124449328	2114	-	NM_001010912	C10orf120	bA318C4.1	chromosome 10 open reading frame 120	HGNC:25707|Ensembl:ENSG00000183559|HPRD:16577|Vega:OTTHUMG00000019187	399814							399814	4	1
chr10	124581660	124595681	14021	-	NM_022034	CUZD1	ERG-1|UO-44	CUB and zona pellucida-like domains 1	HGNC:17937|Ensembl:ENSG00000138161|HPRD:06476|Vega:OTTHUMG00000019195	50624					NM_022034	706	50624	0	1	NM_022034	pancreas
chr10	124598599	124629147	30548	-	NM_001204364	FAM24B	-	family with sequence similarity 24, member B	HGNC:23475|Ensembl:ENSG00000213185|HPRD:13299|Vega:OTTHUMG00000019194	196792					NM_001204364	707	196792	6	1
chr10	124598599	124629147	30548	-	NM_152644	FAM24B	-	family with sequence similarity 24, member B	HGNC:23475|Ensembl:ENSG00000213185|HPRD:13299|Vega:OTTHUMG00000019194	196792					NM_152644	707	196792	6	1	NM_152644	pancreas
chr10	124660206	124662617	2411	+	NM_001029888	FAM24A	-	family with sequence similarity 24, member A	HGNC:23470|Ensembl:ENSG00000203795|HPRD:18720|Vega:OTTHUMG00000019193	118670					NM_001029888	707	118670	5	1
chr10	124680408	124703909	23501	-	NM_024942	C10orf88	-	chromosome 10 open reading frame 88	HGNC:25822|Ensembl:ENSG00000119965|HPRD:18531|Vega:OTTHUMG00000019190	80007							80007	2	1
chr10	124729545	124739896	10351	+	NM_153336	PSTK	C10orf89	phosphoseryl-tRNA kinase	HGNC:28578|MIM:611310|Ensembl:ENSG00000179988|HPRD:16586|Vega:OTTHUMG00000019191	118672							118672	1	1
chr10	124743186	124758301	15115	-	NM_022466	IKZF5	PEGASUS|ZNFN1A5	IKAROS family zinc finger 5 (Pegasus)	HGNC:14283|MIM:606238|Ensembl:ENSG00000095574|HPRD:05873|Vega:OTTHUMG00000019192	64376							64376	0	1	NM_022466	muscle
chr10	124758418	124807796	49378	+	NM_001609	ACADSB	2-MEBCAD|ACAD7|SBCAD	acyl-CoA dehydrogenase, short/branched chain	HGNC:91|MIM:600301|Ensembl:ENSG00000196177|HPRD:02626|Vega:OTTHUMG00000019200	36							36	0	1	NM_001609	kidney,liver		36	2-methylbutyrylglycinuria, 610006 (3)	36
chr10	124885556	124887237	1681	+	NM_001105574	HMX3	NKX-5.1|NKX5.1|Nkx5-1	H6 family homeobox 3	HGNC:5019|MIM:613380|Ensembl:ENSG00000188620|Vega:OTTHUMG00000019199	340784					NM_001105574	705	340784	0	1
chr10	124897627	124900178	2551	+	NM_005519	HMX2	H6L|Nkx5-2	H6 family homeobox 2	HGNC:5018|MIM:600647|Ensembl:ENSG00000188816|HPRD:18780|Vega:OTTHUMG00000019198	3167					NM_005519	705	3167	0	1
chr10	124903749	124914876	11127	+	NM_001007793	BUB3	BUB3L|hBUB3	budding uninhibited by benzimidazoles 3 homolog (yeast)	HGNC:1151|MIM:603719|Ensembl:ENSG00000154473|HPRD:04761|Vega:OTTHUMG00000019197	9184				9184			9184	0	1
chr10	124903749	124914876	11127	+	NM_004725	BUB3	BUB3L|hBUB3	budding uninhibited by benzimidazoles 3 homolog (yeast)	HGNC:1151|MIM:603719|Ensembl:ENSG00000154473|HPRD:04761|Vega:OTTHUMG00000019197	9184				9184			9184	0	1
chr10	125415860	125446903	31043	+	NM_153442	GPR26	-	G protein-coupled receptor 26	HGNC:4481|MIM:604847|Ensembl:ENSG00000154478|HPRD:07275|Vega:OTTHUMG00000019204	2849			chr10-125415860-125446903-NM_153442				2849	0	1	NM_153442	brain
chr10	125495141	125641490	146349	-	NM_198148	CPXM2	UNQ676	carboxypeptidase X (M14 family), member 2	HGNC:26977|Ensembl:ENSG00000121898|HPRD:08517|Vega:OTTHUMG00000019206	119587	chr10-125495141-125641490-NM_198148						119587	0	1	NM_198148	soft_tissue
chr10	125757171	125841920	84749	-	NM_015892	CHST15	BRAG|GALNAC4S-6ST|RP11-47G11.1	carbohydrate (N-acetylgalactosamine 4-sulfate 6-O) sulfotransferase 15	HGNC:18137|MIM:608277|Ensembl:ENSG00000182022|HPRD:12203|Vega:OTTHUMG00000019208	51363							51363	0	1
chr10	125769158	125841920	72762	-	NM_014863	CHST15	BRAG|GALNAC4S-6ST|RP11-47G11.1	carbohydrate (N-acetylgalactosamine 4-sulfate 6-O) sulfotransferase 15	HGNC:18137|MIM:608277|Ensembl:ENSG00000182022|HPRD:12203|Vega:OTTHUMG00000019208	51363							51363	0	1
chr10	126075861	126097535	21674	-	NM_000274	OAT	GACR|HOGA|OATASE|OKT	ornithine aminotransferase	HGNC:8091|MIM:613349|Ensembl:ENSG00000065154|HPRD:02021|Vega:OTTHUMG00000019213	4942			chr10-126075861-126097535-NM_000274	4942			4942	0	1				4942	Gyrate atrophy of choroid and retina with or without ornithinemia, 258870 (3)	4942
chr10	126075861	126097535	21674	-	NM_001171814	OAT	GACR|HOGA|OATASE|OKT	ornithine aminotransferase	HGNC:8091|MIM:613349|Ensembl:ENSG00000065154|HPRD:02021|Vega:OTTHUMG00000019213	4942			chr10-126075861-126097535-NM_001171814	4942			4942	0	1				4942	Gyrate atrophy of choroid and retina with or without ornithinemia, 258870 (3)	4942
chr10	126125987	126128540	2553	-	NM_001146340	NKX1-2	C10orf121|NKX-1.1|bB238F13.2	NK1 homeobox 2	HGNC:31652|Ensembl:ENSG00000229544|Vega:OTTHUMG00000019211	390010	chr10-126125987-126128540-NM_001146340				NM_001146340	705
chr10	126140330	126292700	152370	+	NM_001167880	LHPP	HDHD2B	phospholysine phosphohistidine inorganic pyrophosphate phosphatase	HGNC:30042|Ensembl:ENSG00000107902|HPRD:17274|Vega:OTTHUMG00000019214	64077	chr10-126140330-126292700-NM_001167880	chr10-126140330-126292700-NM_001167880					64077	0	1
chr10	126140330	126292700	152370	+	NM_022126	LHPP	HDHD2B	phospholysine phosphohistidine inorganic pyrophosphate phosphatase	HGNC:30042|Ensembl:ENSG00000107902|HPRD:17274|Vega:OTTHUMG00000019214	64077	chr10-126140330-126292700-NM_022126	chr10-126140330-126292700-NM_022126					64077	0	1
chr10	126297852	126422920	125068	-	NM_014661	FAM53B	KIAA0140|RP11-12J10.2|bA12J10.2	family with sequence similarity 53, member B	HGNC:28968|Ensembl:ENSG00000189319|HPRD:13314|Vega:OTTHUMG00000019215	9679							9679	0	1	NM_014661	lymph_node
chr10	126437395	126470429	33034	-	NM_212554	METTL10	C10orf138|Em:AC068896.3	methyltransferase like 10	HGNC:33787|Ensembl:ENSG00000203791|HPRD:14216|Vega:OTTHUMG00000019217	399818							399818	0	1
chr10	126480343	126515229	34886	+	NM_032182	FAM175B	ABRO1|KIAA0157	family with sequence similarity 175, member B	HGNC:28975|MIM:611144|Ensembl:ENSG00000165660|HPRD:13783|Vega:OTTHUMG00000019218	23172							23172	0	1
chr10	126620681	126665995	45314	+	NM_017580	ZRANB1	TRABID	zinc finger, RAN-binding domain containing 1	HGNC:18224|MIM:611749|Ensembl:ENSG00000019995|HPRD:11738|Vega:OTTHUMG00000019223	54764			chr10-126620681-126665995-NM_017580				54764	0	1
chr10	126666407	126706443	40036	-	NM_022802	CTBP2	-	C-terminal binding protein 2	HGNC:2495|MIM:602619|Ensembl:ENSG00000175029|HPRD:04016|Vega:OTTHUMG00000019224	1488							1488	0	1
chr10	126666407	126839093	172686	-	NM_001329	CTBP2	-	C-terminal binding protein 2	HGNC:2495|MIM:602619|Ensembl:ENSG00000175029|HPRD:04016|Vega:OTTHUMG00000019224	1488							1488	0	1
chr10	126666407	126839614	173207	-	NM_001083914	CTBP2	-	C-terminal binding protein 2	HGNC:2495|MIM:602619|Ensembl:ENSG00000175029|HPRD:04016|Vega:OTTHUMG00000019224	1488							1488	0	1
chr10	127334252	127361703	27451	-	NM_001128202	C10orf122	bA383C5.1	chromosome 10 open reading frame 122	HGNC:31653|Ensembl:ENSG00000175018|Vega:OTTHUMG00000019229	387718							387718	5	1
chr10	127398073	127442702	44629	+	NM_001202438	C10orf137	EDRF1	chromosome 10 open reading frame 137	HGNC:24640|Ensembl:ENSG00000107938|HPRD:10694|Vega:OTTHUMG00000019233	26098							26098	0	1
chr10	127398073	127442702	44629	+	NM_015608	C10orf137	EDRF1	chromosome 10 open reading frame 137	HGNC:24640|Ensembl:ENSG00000107938|HPRD:10694|Vega:OTTHUMG00000019233	26098							26098	0	1
chr10	127445015	127454380	9365	-	NM_147191	MMP21	-	matrix metallopeptidase 21	HGNC:14357|MIM:608416|Ensembl:ENSG00000154485|HPRD:07003|Vega:OTTHUMG00000019235	118856							118856	0	1			NM_147191
chr10	127467136	127501827	34691	-	NM_000375	UROS	UROIIIS	uroporphyrinogen III synthase	HGNC:12592|MIM:606938|Ensembl:ENSG00000188690|HPRD:06087|Vega:OTTHUMG00000019236	7390							7390	2	1				7390	Porphyria, congenital erythropoietic, 263700 (3)	7390
chr10	127502093	127515114	13021	+	NM_078468	BCCIP	TOK-1|TOK1	BRCA2 and CDKN1A interacting protein	HGNC:978|MIM:611883|Ensembl:ENSG00000107949|HPRD:16542|Vega:OTTHUMG00000019237	56647							56647	0	1
chr10	127502093	127521366	19273	+	NM_078469	BCCIP	TOK-1|TOK1	BRCA2 and CDKN1A interacting protein	HGNC:978|MIM:611883|Ensembl:ENSG00000107949|HPRD:16542|Vega:OTTHUMG00000019237	56647							56647	0	1
chr10	127502093	127532254	30161	+	NM_016567	BCCIP	TOK-1|TOK1	BRCA2 and CDKN1A interacting protein	HGNC:978|MIM:611883|Ensembl:ENSG00000107949|HPRD:16542|Vega:OTTHUMG00000019237	56647							56647	0	1
chr10	127514898	127559874	44976	-	NM_018180	DHX32	DDX32|DHLP1	DEAH (Asp-Glu-Ala-His) box polypeptide 32	HGNC:16717|MIM:607960|Ensembl:ENSG00000089876|HPRD:06411|Vega:OTTHUMG00000019238	55760				55760			55760	0	1
chr10	127575097	127688151	113054	+	NM_145235	FANK1	-	fibronectin type III and ankyrin repeat domains 1	HGNC:23527|MIM:611640|Ensembl:ENSG00000203780|HPRD:09945|Vega:OTTHUMG00000019241	92565			chr10-127575097-127688151-NM_145235				92565	0	1
chr10	127692894	128067117	374223	-	NM_003474	ADAM12	MCMP|MCMPMltna|MLTN|MLTNA	ADAM metallopeptidase domain 12	HGNC:190|MIM:602714|Ensembl:ENSG00000148848|HPRD:04092|Vega:OTTHUMG00000019243	8038		chr10-127692894-128067117-NM_003474	chr10-127692894-128067117-NM_003474		NM_003474	708	8038	0	1	NM_003474	placenta	NM_003474
chr10	127719902	128067117	347215	-	NM_021641	ADAM12	MCMP|MCMPMltna|MLTN|MLTNA	ADAM metallopeptidase domain 12	HGNC:190|MIM:602714|Ensembl:ENSG00000148848|HPRD:04092|Vega:OTTHUMG00000019243	8038		chr10-127719902-128067117-NM_021641	chr10-127719902-128067117-NM_021641		NM_021641	708	8038	0	1	NM_021641	placenta	NM_021641
chr10	128103563	128200000	96437	-	NM_001004298	C10orf90	FATS|bA422P15.2	chromosome 10 open reading frame 90	HGNC:26563|Ensembl:ENSG00000154493|HPRD:16587|Vega:OTTHUMG00000019245	118611	chr10-128103563-128200000-NM_001004298	chr10-128103563-128200000-NM_001004298					118611	1	1
chr10	128584012	129140770	556758	+	NM_001380	DOCK1	DOCK180|ced5	dedicator of cytokinesis 1	HGNC:2987|MIM:601403|Ensembl:ENSG00000150760|HPRD:03240|Vega:OTTHUMG00000019249	1793	chr10-128584012-129140770-NM_001380		chr10-128584012-129140770-NM_001380				1793	0	1	NM_001380	tongue
chr10	128823679	128884412	60733	-	NM_001039762	FAM196A	C10orf141	family with sequence similarity 196, member A	HGNC:33859|Ensembl:ENSG00000188916|Vega:OTTHUMG00000019248	642938							642938	0	1
chr10	129237602	129240925	3323	+	NM_001030013	NPS	-	neuropeptide S	HGNC:33940|MIM:609513|Ensembl:ENSG00000214285	594857							594857	1	1
chr10	129425527	129429440	3913	+	NM_207426	FOXI2	-	forkhead box I2	HGNC:32448|Ensembl:ENSG00000186766|HPRD:13540|Vega:OTTHUMG00000019250	399823							399823	4	1
chr10	129566103	129581201	15098	-	NM_152311	CLRN3	TMEM12|USH3AL1	clarin 3	HGNC:20795|Ensembl:ENSG00000180745|HPRD:14553|Vega:OTTHUMG00000019253	119467	chr10-129566103-129581201-NM_152311						119467	2	1	NM_152311	colon,kidney,liver
chr10	129595314	129774154	178840	+	NM_006504	PTPRE	HPTPE|PTPE|R-PTP-EPSILON	protein tyrosine phosphatase, receptor type, E	HGNC:9669|MIM:600926|Ensembl:ENSG00000132334|HPRD:02956|Vega:OTTHUMG00000019254	5791		chr10-129595314-129774154-NM_006504					5791	0	1	NM_006504	blood
chr10	129735802	129774154	38352	+	NM_130435	PTPRE	HPTPE|PTPE|R-PTP-EPSILON	protein tyrosine phosphatase, receptor type, E	HGNC:9669|MIM:600926|Ensembl:ENSG00000132334|HPRD:02956|Vega:OTTHUMG00000019254	5791							5791	0	1	NM_130435	blood
chr10	129784913	129814458	29545	-	NM_001145966	MKI67	KIA	antigen identified by monoclonal antibody Ki-67	HGNC:7107|MIM:176741|Ensembl:ENSG00000148773|HPRD:08902|Vega:OTTHUMG00000019255	4288							4288	0	1
chr10	129784913	129814458	29545	-	NM_002417	MKI67	KIA	antigen identified by monoclonal antibody Ki-67	HGNC:7107|MIM:176741|Ensembl:ENSG00000148773|HPRD:08902|Vega:OTTHUMG00000019255	4288							4288	0	1	NM_002417	blood,thymus
chr10	12978630	13083710	105080	-	NM_031455	CCDC3	-	coiled-coil domain containing 3	HGNC:23813|Ensembl:ENSG00000151468|HPRD:13008|Vega:OTTHUMG00000017689	83643							83643	0	1	NM_031455	soft_tissue	NM_031455
chr10	131155443	131455773	300330	+	NM_002412	MGMT	-	O-6-methylguanine-DNA methyltransferase	HGNC:7059|MIM:156569|Ensembl:ENSG00000170430|HPRD:01135|Vega:OTTHUMG00000019261	4255							4255	0	1
chr10	131523536	131652081	128545	-	NM_001005463	EBF3	COE3|EBF-3|O/E-2|OE-2	early B-cell factor 3	HGNC:19087|MIM:607407|Ensembl:ENSG00000108001|HPRD:16818|Vega:OTTHUMG00000019265	253738							253738	0	1	NM_001005463	heart
chr10	13182087	13220282	38195	+	NM_001008211	OPTN	ALS12|FIP2|GLC1E|HIP7|HYPL|NRP|TFIIIA-INTP	optineurin	HGNC:17142|MIM:602432|Ensembl:ENSG00000123240|HPRD:03891|Vega:OTTHUMG00000017690	10133													10133	Amytrophic lateral sclerosis 12, 613435 (3);Glaucoma 1, open angle, E, 137760 (3);{Glaucoma, normal tension, susceptibility to}, 606657 (3)	10133
chr10	13182087	13220282	38195	+	NM_001008212	OPTN	ALS12|FIP2|GLC1E|HIP7|HYPL|NRP|TFIIIA-INTP	optineurin	HGNC:17142|MIM:602432|Ensembl:ENSG00000123240|HPRD:03891|Vega:OTTHUMG00000017690	10133													10133	Amytrophic lateral sclerosis 12, 613435 (3);Glaucoma 1, open angle, E, 137760 (3);{Glaucoma, normal tension, susceptibility to}, 606657 (3)	10133
chr10	13182087	13220282	38195	+	NM_001008213	OPTN	ALS12|FIP2|GLC1E|HIP7|HYPL|NRP|TFIIIA-INTP	optineurin	HGNC:17142|MIM:602432|Ensembl:ENSG00000123240|HPRD:03891|Vega:OTTHUMG00000017690	10133													10133	Amytrophic lateral sclerosis 12, 613435 (3);Glaucoma 1, open angle, E, 137760 (3);{Glaucoma, normal tension, susceptibility to}, 606657 (3)	10133
chr10	13182087	13220282	38195	+	NM_021980	OPTN	ALS12|FIP2|GLC1E|HIP7|HYPL|NRP|TFIIIA-INTP	optineurin	HGNC:17142|MIM:602432|Ensembl:ENSG00000123240|HPRD:03891|Vega:OTTHUMG00000017690	10133													10133	Amytrophic lateral sclerosis 12, 613435 (3);Glaucoma 1, open angle, E, 137760 (3);{Glaucoma, normal tension, susceptibility to}, 606657 (3)	10133
chr10	131824628	131867922	43294	+	NM_006541	GLRX3	GLRX4|GRX3|GRX4|PICOT|TXNL2|TXNL3	glutaredoxin 3	HGNC:15987|MIM:612754|Ensembl:ENSG00000108010|HPRD:10153|Vega:OTTHUMG00000019267	10539				10539			10539	0	1
chr10	131824628	131868636	44008	+	NM_001199868	GLRX3	GLRX4|GRX3|GRX4|PICOT|TXNL2|TXNL3	glutaredoxin 3	HGNC:15987|MIM:612754|Ensembl:ENSG00000108010|HPRD:10153|Vega:OTTHUMG00000019267	10539				10539			10539	0	1
chr10	13243559	13293110	49551	+	NM_018518	MCM10	CNA43|DNA43	minichromosome maintenance complex component 10	HGNC:18043|MIM:609357|Ensembl:ENSG00000065328|HPRD:11297|Vega:OTTHUMG00000017694	55388	chr10-13243559-13293110-NM_018518						55388	0	1
chr10	13243559	13293110	49551	+	NM_182751	MCM10	CNA43|DNA43	minichromosome maintenance complex component 10	HGNC:18043|MIM:609357|Ensembl:ENSG00000065328|HPRD:11297|Vega:OTTHUMG00000017694	55388	chr10-13243559-13293110-NM_182751						55388	0	1
chr10	132780644	132999974	219330	-	NM_174937	TCERG1L	-	transcription elongation regulator 1-like	HGNC:23533|Ensembl:ENSG00000176769|HPRD:18170|Vega:OTTHUMG00000019276	256536							256536	1	1
chr10	13303772	13316334	12562	-	NM_145314	UCMA	C10orf49|GRP	upper zone of growth plate and cartilage matrix associated	HGNC:25205|Ensembl:ENSG00000165623|HPRD:12578|Vega:OTTHUMG00000017692	221044												NM_145314
chr10	133597949	133620043	22094	+	NM_018461	PPP2R2D	MDS026	protein phosphatase 2, regulatory subunit B, delta	HGNC:23732|MIM:613992|Ensembl:ENSG00000175470|HPRD:15172|Vega:OTTHUMG00000019277	55844							55844	0	1
chr10	13359801	13381752	21951	-	NM_001037537	PHYH	LN1|LNAP1|PAHX|PHYH1|RD	phytanoyl-CoA 2-hydroxylase	HGNC:8940|MIM:602026|Ensembl:ENSG00000107537|HPRD:03609|Vega:OTTHUMG00000017693	5264							5264	0	1				5264	Refsum disease, 266500 (3)	5264
chr10	13359801	13382136	22335	-	NM_006214	PHYH	LN1|LNAP1|PAHX|PHYH1|RD	phytanoyl-CoA 2-hydroxylase	HGNC:8940|MIM:602026|Ensembl:ENSG00000107537|HPRD:03609|Vega:OTTHUMG00000017693	5264							5264	0	1				5264	Refsum disease, 266500 (3)	5264
chr10	133631193	133645425	14232	-	NM_004052	BNIP3	NIP3	BCL2/adenovirus E1B 19kDa interacting protein 3	HGNC:1084|MIM:603293|Ensembl:ENSG00000176171|HPRD:04482|Vega:OTTHUMG00000019278	664							664	0	1
chr10	133768302	133848303	80001	+	NM_001105521	JAKMIP3	C10orf14|C10orf39|Jamip3|NECC2|bA140A10.5	Janus kinase and microtubule interacting protein 3	HGNC:23523|MIM:611198|Ensembl:ENSG00000188385|HPRD:12574|Vega:OTTHUMG00000150167	282973							282973	1	1
chr10	133850403	133869270	18867	+	NM_006426	DPYSL4	CRMP3|DRP-4|ULIP4	dihydropyrimidinase-like 4	HGNC:3016|MIM:608407|Ensembl:ENSG00000151640|HPRD:07463|Vega:OTTHUMG00000019283	10570							10570	2	1
chr10	133870985	133971467	100482	-	NM_173575	STK32C	PKE|RP11-140A10.1|YANK3	serine/threonine kinase 32C	HGNC:21332|Ensembl:ENSG00000165752|HPRD:18119|Vega:OTTHUMG00000019285	282974							282974	0	1	NM_173575	cervix
chr10	13399443	13430304	30861	-	NM_001195602	SEPHS1	SELD|SPS|SPS1	selenophosphate synthetase 1	HGNC:19685|MIM:600902|Ensembl:ENSG00000086475|HPRD:02944|Vega:OTTHUMG00000017696	22929							22929	0	1
chr10	13399443	13430304	30861	-	NM_001195604	SEPHS1	SELD|SPS|SPS1	selenophosphate synthetase 1	HGNC:19685|MIM:600902|Ensembl:ENSG00000086475|HPRD:02944|Vega:OTTHUMG00000017696	22929							22929	0	1
chr10	13399443	13430304	30861	-	NM_012247	SEPHS1	SELD|SPS|SPS1	selenophosphate synthetase 1	HGNC:19685|MIM:600902|Ensembl:ENSG00000086475|HPRD:02944|Vega:OTTHUMG00000017696	22929							22929	0	1
chr10	133995603	134016891	21288	+	NM_001143758	LRRC27	-	leucine rich repeat containing 27	HGNC:29346|Ensembl:ENSG00000148814|HPRD:17451|Vega:OTTHUMG00000019284	80313							80313	2	1
chr10	133995603	134016891	21288	+	NM_001143759	LRRC27	-	leucine rich repeat containing 27	HGNC:29346|Ensembl:ENSG00000148814|HPRD:17451|Vega:OTTHUMG00000019284	80313							80313	2	1
chr10	133995603	134045000	49397	+	NM_030626	LRRC27	-	leucine rich repeat containing 27	HGNC:29346|Ensembl:ENSG00000148814|HPRD:17451|Vega:OTTHUMG00000019284	80313							80313	2	1
chr10	133995730	134045000	49270	+	NM_001143757	LRRC27	-	leucine rich repeat containing 27	HGNC:29346|Ensembl:ENSG00000148814|HPRD:17451|Vega:OTTHUMG00000019284	80313							80313	2	1
chr10	134060691	134081348	20657	+	NM_001098637	PWWP2B	PWWP2|RP11-273H7.1|bA432J24.1|pp8607	PWWP domain containing 2B	HGNC:25150|Ensembl:ENSG00000171813|HPRD:11465|Vega:OTTHUMG00000019286	170394							170394	5	1
chr10	134060691	134081348	20657	+	NM_138499	PWWP2B	PWWP2|RP11-273H7.1|bA432J24.1|pp8607	PWWP domain containing 2B	HGNC:25150|Ensembl:ENSG00000171813|HPRD:11465|Vega:OTTHUMG00000019286	170394							170394	5	1
chr10	134108703	134111815	3112	+	NM_173541	C10orf91	RP11-432J24.4|bA432J24.4	chromosome 10 open reading frame 91	HGNC:27275|Ensembl:ENSG00000180066|HPRD:12557|Vega:OTTHUMG00000019289	170393							170393	7	1
chr10	134201342	134446974	245632	+	NM_005539	INPP5A	5PTASE	inositol polyphosphate-5-phosphatase, 40kDa	HGNC:6076|MIM:600106|Ensembl:ENSG00000068383|HPRD:02521|Vega:OTTHUMG00000019293	3632				3632			3632	0	1
chr10	134448309	134449527	1218	-	NM_177400	NKX6-2	GTX|NKX6.2|NKX6B	NK6 homeobox 2	HGNC:19321|MIM:605955|Ensembl:ENSG00000148826|HPRD:09336|Vega:OTTHUMG00000019294	84504					NM_177400	705	84504	0	1	NM_177400	brain
chr10	134471885	134524353	52468	-	NM_001200049	C10orf92	C10orf123|C10orf124|C10orf92|C10orf93|RP13-137A17.3|bA288G11.4|bA288G11.5|bB137A17.2|bB137A17.3	tetratricopeptide repeat domain 40	HGNC:25247|Ensembl:ENSG00000171811|HPRD:12596|Vega:OTTHUMG00000019292	54777							54777	2	1
chr10	134592678	134606079	13401	-	NM_173572	C10orf93	C10orf123|C10orf124|C10orf92|C10orf93|RP13-137A17.3|bA288G11.4|bA288G11.5|bB137A17.2|bB137A17.3	tetratricopeptide repeat domain 40	HGNC:25247|Ensembl:ENSG00000171811|HPRD:12596|Vega:OTTHUMG00000019292	54777							54777	2	1
chr10	134751398	134795169	43771	+	NM_001083909	GPR123	-	G protein-coupled receptor 123	HGNC:13838|MIM:612302|Ensembl:ENSG00000197177|HPRD:17058|Vega:OTTHUMG00000019304	84435							84435	0	1
chr10	134823960	134889906	65946	+	NM_152643	KNDC1	C10orf23|RASGEF2|bB439H18.3	kinase non-catalytic C-lobe domain (KIND) containing 1	HGNC:29374|Ensembl:ENSG00000171798|HPRD:13931|Vega:OTTHUMG00000019303	85442							85442	0	1
chr10	134893767	134895052	1285	+	NM_003577	UTF1	-	undifferentiated embryonic cell transcription factor 1	HGNC:12634|MIM:604130|Ensembl:ENSG00000171794|HPRD:11964|Vega:OTTHUMG00000019302	8433							8433	5	1
chr10	134901397	134905423	4026	+	NM_014468	VENTX	HPX42B|NA88A|VENTX2	VENT homeobox	HGNC:13639|MIM:607158|Ensembl:ENSG00000151650|HPRD:06197|Vega:OTTHUMG00000019307	27287							27287	5	1
chr10	134925910	134940397	14487	-	NM_001109	ADAM8	CD156|MS2	ADAM metallopeptidase domain 8	HGNC:215|MIM:602267|Ensembl:ENSG00000151651|HPRD:03777|Vega:OTTHUMG00000019309	101					NM_001109	708				NM_001109	bone_marrow
chr10	134925910	134940397	14487	-	NM_001164489	ADAM8	CD156|MS2	ADAM metallopeptidase domain 8	HGNC:215|MIM:602267|Ensembl:ENSG00000151651|HPRD:03777|Vega:OTTHUMG00000019309	101					NM_001164489	708
chr10	134925910	134940397	14487	-	NM_001164490	ADAM8	CD156|MS2	ADAM metallopeptidase domain 8	HGNC:215|MIM:602267|Ensembl:ENSG00000151651|HPRD:03777|Vega:OTTHUMG00000019309	101					NM_001164490	708
chr10	134943127	134972634	29507	-	NM_006659	TUBGCP2	GCP2|SPBC97|Spc97p	tubulin, gamma complex associated protein 2	HGNC:18599|Ensembl:ENSG00000130640|HPRD:18245|Vega:OTTHUMG00000019319	10844							10844	0	1
chr10	134972412	134976656	4244	+	NM_145806	ZNF511	-	zinc finger protein 511	HGNC:28445|Ensembl:ENSG00000198546|HPRD:15812|Vega:OTTHUMG00000019317	118472							118472	0	1
chr10	134988917	135000465	11548	-	NM_015722	CALY	DRD1IP|NSG3	calcyon neuron-specific vesicular protein	HGNC:17938|MIM:604647|Ensembl:ENSG00000130643|HPRD:06871|Vega:OTTHUMG00000019310	50632							50632	5	1
chr10	135010833	135016177	5344	+	NM_001145201	PRAP1	PRO1195|RP11-122K13.6|UPA	proline-rich acidic protein 1	HGNC:23304|MIM:609776|Ensembl:ENSG00000165828|HPRD:17898|Vega:OTTHUMG00000019312	118471							118471	6	1			NM_001145201
chr10	135010833	135016177	5344	+	NM_145202	PRAP1	PRO1195|RP11-122K13.6|UPA	proline-rich acidic protein 1	HGNC:23304|MIM:609776|Ensembl:ENSG00000165828|HPRD:17898|Vega:OTTHUMG00000019312	118471							118471	6	1			NM_145202
chr10	135018647	135021519	2872	-	NM_198472	C10orf125	FUCU	chromosome 10 open reading frame 125	HGNC:24733|Ensembl:ENSG00000148803|HPRD:12564|Vega:OTTHUMG00000019315	282969							282969	5	1	NM_198472	prostate
chr10	135018784	135021519	2735	-	NM_001098483	C10orf125	FUCU	chromosome 10 open reading frame 125	HGNC:24733|Ensembl:ENSG00000148803|HPRD:12564|Vega:OTTHUMG00000019315	282969							282969	5	1
chr10	135025976	135036898	10922	-	NM_004092	ECHS1	SCEH	enoyl CoA hydratase, short chain, 1, mitochondrial	HGNC:3151|MIM:602292|Ensembl:ENSG00000127884|HPRD:03799|Vega:OTTHUMG00000019320	1892				1892			1892	0	1
chr10	135042730	135055188	12458	+	NM_152911	PAOX	PAO	polyamine oxidase (exo-N4-amino)	HGNC:20837|Ensembl:ENSG00000148832|HPRD:10136|Vega:OTTHUMG00000019318	196743							196743	0	1
chr10	135042730	135055188	12458	+	NM_207127	PAOX	PAO	polyamine oxidase (exo-N4-amino)	HGNC:20837|Ensembl:ENSG00000148832|HPRD:10136|Vega:OTTHUMG00000019318	196743							196743	0	1
chr10	135042730	135055188	12458	+	NM_207128	PAOX	PAO	polyamine oxidase (exo-N4-amino)	HGNC:20837|Ensembl:ENSG00000148832|HPRD:10136|Vega:OTTHUMG00000019318	196743							196743	0	1
chr10	135057610	135084164	26554	+	NM_138384	MTG1	GTP|GTPBP7|RP11-108K14.2	mitochondrial GTPase 1 homolog (S. cerevisiae)	HGNC:32159|Ensembl:ENSG00000148824|Ensembl:ENSG00000254536|HPRD:11602|Vega:OTTHUMG00000019323|Vega:OTTHUMG00000166564	92170					NM_138384	709	92170	2	1
chr10	135084159	135088111	3952	-	NM_001012508	SPRN	SHADOO|SHO|bA108K14.1	shadow of prion protein homolog (zebrafish)	HGNC:16871|MIM:610447|Ensembl:ENSG00000203772|HPRD:18499|Vega:OTTHUMG00000019324	503542							503542	3	1
chr10	135190856	135202610	11754	+	NM_000773	CYP2E1	CPE1|CYP2E|P450-J|P450C2E	cytochrome P450, family 2, subfamily E, polypeptide 1	HGNC:2631|MIM:124040|Ensembl:ENSG00000130649|HPRD:11813|Vega:OTTHUMG00000019322	1571							1571	4	1	NM_000773	liver
chr10	13520489	13584982	64493	-	NM_152751	BEND7	C10orf30	BEN domain containing 7	HGNC:23514|Ensembl:ENSG00000165626|HPRD:12570|Vega:OTTHUMG00000017699	222389							222389	0	1
chr10	135217393	135229128	11735	-	NM_001143763	SYCE1	C10orf94|CT76	synaptonemal complex central element protein 1	HGNC:28852|MIM:611486|Ensembl:ENSG00000171772|HPRD:12598|Vega:OTTHUMG00000019321	93426							93426	5	1
chr10	135217393	135232866	15473	-	NM_130784	SYCE1	C10orf94|CT76	synaptonemal complex central element protein 1	HGNC:28852|MIM:611486|Ensembl:ENSG00000171772|HPRD:12598|Vega:OTTHUMG00000019321	93426							93426	5	1
chr10	135218337	135229128	10791	-	NM_001143764	SYCE1	C10orf94|CT76	synaptonemal complex central element protein 1	HGNC:28852|MIM:611486|Ensembl:ENSG00000171772|HPRD:12598|Vega:OTTHUMG00000019321	93426							93426	5	1
chr10	13523093	13584982	61889	-	NM_001100912	BEND7	C10orf30	BEN domain containing 7	HGNC:23514|Ensembl:ENSG00000165626|HPRD:12570|Vega:OTTHUMG00000017699	222389							222389	0	1
chr10	135288592	135290289	1697	-	NM_001080998	FRG2B	-	FSHD region gene 2 family, member B	HGNC:33518|Ensembl:ENSG00000225899|Vega:OTTHUMG00000019328	441581
chr10	135330357	135335265	4908	+	NM_001127386	DUX4L2	DUX4	double homeobox 4 like 2	HGNC:37267|Ensembl:ENSG00000259128	728410					NM_001127386	339
chr10	135330357	135335265	4908	+	NM_033178	DUX4	DUX10	double homeobox 4	HGNC:3082|MIM:606009|Ensembl:ENSG00000258389|HPRD:16189|Vega:OTTHUMG00000161317	22947					NM_033178	339										22947	M	T	Somatic										22947
chr10	135330360	135335265	4905	+	NM_001127387	DUX4L7	-	double homeobox 4 like 7	HGNC:37266|Ensembl:ENSG00000258755|Vega:OTTHUMG00000161314	653543					NM_001127387	339
chr10	135330360	135335265	4905	+	NM_001127388	DUX4L6	-	double homeobox 4 like 6	HGNC:37265|Ensembl:ENSG00000258697|Vega:OTTHUMG00000161313	653544					NM_001127388	339
chr10	135330360	135335265	4905	+	NM_001127389	DUX4L5	-	double homeobox 4 like 5	HGNC:38689|Ensembl:ENSG00000259063|Vega:OTTHUMG00000161315	653545					NM_001127389	339
chr10	135330360	135335265	4905	+	NM_001164467	DUX4L3	-	double homeobox 4 like 3	HGNC:38688|Ensembl:ENSG00000259034|Vega:OTTHUMG00000161319	653548					NM_001164467	339
chr10	135330421	135335265	4844	+	NM_012147	DUX2	-	double homeobox 2	HGNC:3080|MIM:611442|HPRD:18589	26583
chr10	135333667	135341873	8206	+	NM_001127386	DUX4L2	DUX4	double homeobox 4 like 2	HGNC:37267|Ensembl:ENSG00000259128	728410					NM_001127386	339
chr10	135333668	135338574	4906	+	NM_033178	DUX4	DUX10	double homeobox 4	HGNC:3082|MIM:606009|Ensembl:ENSG00000258389|HPRD:16189|Vega:OTTHUMG00000161317	22947					NM_033178	339										22947	M	T	Somatic										22947
chr10	135333670	135341873	8203	+	NM_001127387	DUX4L7	-	double homeobox 4 like 7	HGNC:37266|Ensembl:ENSG00000258755|Vega:OTTHUMG00000161314	653543					NM_001127387	339
chr10	135333670	135341873	8203	+	NM_001127388	DUX4L6	-	double homeobox 4 like 6	HGNC:37265|Ensembl:ENSG00000258697|Vega:OTTHUMG00000161313	653544					NM_001127388	339
chr10	135333670	135341873	8203	+	NM_001127389	DUX4L5	-	double homeobox 4 like 5	HGNC:38689|Ensembl:ENSG00000259063|Vega:OTTHUMG00000161315	653545					NM_001127389	339
chr10	135333670	135341873	8203	+	NM_001164467	DUX4L3	-	double homeobox 4 like 3	HGNC:38688|Ensembl:ENSG00000259034|Vega:OTTHUMG00000161319	653548					NM_001164467	339
chr10	135333731	135338574	4843	+	NM_012147	DUX2	-	double homeobox 2	HGNC:3080|MIM:611442|HPRD:18589	26583
chr10	135343649	135348482	4833	+	NM_012147	DUX2	-	double homeobox 2	HGNC:3080|MIM:611442|HPRD:18589	26583
chr10	13668944	13712874	43930	+	NM_003675	PRPF18	PRP18|hPrp18	PRP18 pre-mRNA processing factor 18 homolog (S. cerevisiae)	HGNC:17351|MIM:604993|Ensembl:ENSG00000165630|HPRD:05407|Vega:OTTHUMG00000017702	8559							8559	0	1	NM_003675	bone
chr10	13725711	14412872	687161	-	NM_018027	FRMD4A	FRMD4|bA295P9.4	FERM domain containing 4A	HGNC:25491|Ensembl:ENSG00000151474|HPRD:13553|Vega:OTTHUMG00000017708	55691	chr10-13725711-14412872-NM_018027	chr10-13725711-14412872-NM_018027	chr10-13725711-14412872-NM_018027				55691	0	1
chr10	14600564	14856902	256338	-	NM_031453	FAM107B	C10orf45	family with sequence similarity 107, member B	HGNC:23726|Ensembl:ENSG00000065809|HPRD:12575|Vega:OTTHUMG00000017709	83641	chr10-14600564-14856902-NM_031453						83641	0	1
chr10	14901256	14919989	18733	-	NM_001029954	CDNF	ARMETL1	cerebral dopamine neurotrophic factor	HGNC:24913|MIM:611233|Ensembl:ENSG00000185267|Vega:OTTHUMG00000017713	441549							441549	0	1
chr10	14920266	14953746	33480	+	NM_016299	HSPA14	HSP70-4|HSP70L1	heat shock 70kDa protein 14	HGNC:29526|MIM:610369|Ensembl:ENSG00000187522|HPRD:07021|Vega:OTTHUMG00000017712	51182							51182	0	1
chr10	14960787	14986310	25523	+	NM_001193424	SUV39H2	KMT1B	suppressor of variegation 3-9 homolog 2 (Drosophila)	HGNC:17287|MIM:606503|Ensembl:ENSG00000152455|HPRD:07580|Vega:OTTHUMG00000017718	79723							79723	0	1
chr10	14960787	14986310	25523	+	NM_001193426	SUV39H2	KMT1B	suppressor of variegation 3-9 homolog 2 (Drosophila)	HGNC:17287|MIM:606503|Ensembl:ENSG00000152455|HPRD:07580|Vega:OTTHUMG00000017718	79723							79723	0	1
chr10	14960870	14986310	25440	+	NM_001193425	SUV39H2	KMT1B	suppressor of variegation 3-9 homolog 2 (Drosophila)	HGNC:17287|MIM:606503|Ensembl:ENSG00000152455|HPRD:07580|Vega:OTTHUMG00000017718	79723							79723	0	1
chr10	14960870	14986310	25440	+	NM_001193427	SUV39H2	KMT1B	suppressor of variegation 3-9 homolog 2 (Drosophila)	HGNC:17287|MIM:606503|Ensembl:ENSG00000152455|HPRD:07580|Vega:OTTHUMG00000017718	79723							79723	0	1
chr10	14960904	14986310	25406	+	NM_024670	SUV39H2	KMT1B	suppressor of variegation 3-9 homolog 2 (Drosophila)	HGNC:17287|MIM:606503|Ensembl:ENSG00000152455|HPRD:07580|Vega:OTTHUMG00000017718	79723							79723	0	1
chr10	14988876	15036100	47224	-	NM_001033855	DCLRE1C	A-SCID|DCLREC1C|RS-SCID|SCIDA|SNM1C|hSNM1C	DNA cross-link repair 1C	HGNC:17642|MIM:605988|Ensembl:ENSG00000152457|HPRD:05817|Vega:OTTHUMG00000017716	64421							64421	0	1				64421	Omenn syndrome, 603554 (3);Severe combined immunodeficiency, Athabascan type, 602450 (3)	64421
chr10	14988876	15036100	47224	-	NM_001033857	DCLRE1C	A-SCID|DCLREC1C|RS-SCID|SCIDA|SNM1C|hSNM1C	DNA cross-link repair 1C	HGNC:17642|MIM:605988|Ensembl:ENSG00000152457|HPRD:05817|Vega:OTTHUMG00000017716	64421							64421	0	1				64421	Omenn syndrome, 603554 (3);Severe combined immunodeficiency, Athabascan type, 602450 (3)	64421
chr10	14988876	15036100	47224	-	NM_001033858	DCLRE1C	A-SCID|DCLREC1C|RS-SCID|SCIDA|SNM1C|hSNM1C	DNA cross-link repair 1C	HGNC:17642|MIM:605988|Ensembl:ENSG00000152457|HPRD:05817|Vega:OTTHUMG00000017716	64421							64421	0	1				64421	Omenn syndrome, 603554 (3);Severe combined immunodeficiency, Athabascan type, 602450 (3)	64421
chr10	14988876	15036100	47224	-	NM_022487	DCLRE1C	A-SCID|DCLREC1C|RS-SCID|SCIDA|SNM1C|hSNM1C	DNA cross-link repair 1C	HGNC:17642|MIM:605988|Ensembl:ENSG00000152457|HPRD:05817|Vega:OTTHUMG00000017716	64421							64421	0	1				64421	Omenn syndrome, 603554 (3);Severe combined immunodeficiency, Athabascan type, 602450 (3)	64421
chr10	15041443	15054856	13413	+	NM_001080836	MEIG1	bA2K17.3	meiosis expressed gene 1 homolog (mouse)	HGNC:23429|MIM:614174|Ensembl:ENSG00000197889	644890							644890	0	1
chr10	15125900	15155857	29957	+	NM_001039702	OLAH	AURA1|SAST|THEDC1	oleoyl-ACP hydrolase	HGNC:25625|Ensembl:ENSG00000152463|HPRD:07731|Vega:OTTHUMG00000017724	55301							55301	2	1
chr10	15125900	15155857	29957	+	NM_018324	OLAH	AURA1|SAST|THEDC1	oleoyl-ACP hydrolase	HGNC:25625|Ensembl:ENSG00000152463|HPRD:07731|Vega:OTTHUMG00000017724	55301							55301	2	1	NM_018324	placenta,testis
chr10	15157479	15170781	13302	-	NM_001039844	ACBD7	bA455B2.2	acyl-CoA binding domain containing 7	HGNC:17715|Ensembl:ENSG00000176244|Vega:OTTHUMG00000017725	414149							414149	0	1
chr10	15177389	15179324	1935	-	NM_153244	C10orf111	bA455B2.4	chromosome 10 open reading frame 111	HGNC:28582|Ensembl:ENSG00000176236|HPRD:16572|Vega:OTTHUMG00000017727	221060							221060	5	1
chr10	15179187	15186262	7075	+	NM_001097590	RPP38	-	ribonuclease P/MRP 38kDa subunit	HGNC:30329|MIM:606116|Ensembl:ENSG00000152464|HPRD:09360|Vega:OTTHUMG00000017728	10557							10557	0	1
chr10	15179187	15186262	7075	+	NM_006414	RPP38	-	ribonuclease P/MRP 38kDa subunit	HGNC:30329|MIM:606116|Ensembl:ENSG00000152464|HPRD:09360|Vega:OTTHUMG00000017728	10557							10557	0	1
chr10	15179187	15186262	7075	+	NM_183005	RPP38	-	ribonuclease P/MRP 38kDa subunit	HGNC:30329|MIM:606116|Ensembl:ENSG00000152464|HPRD:09360|Vega:OTTHUMG00000017728	10557							10557	0	1
chr10	15187776	15250701	62925	-	NM_004808	NMT2	-	N-myristoyltransferase 2	HGNC:7858|MIM:603801|Ensembl:ENSG00000152465|HPRD:11948|Vega:OTTHUMG00000017723	9397							9397	0	1
chr10	15293649	15453064	159415	-	NM_001010924	FAM171A1	C10orf38	family with sequence similarity 171, member A1	HGNC:23522|Ensembl:ENSG00000148468|HPRD:18581|Vega:OTTHUMG00000017732	221061		chr10-15293649-15453064-NM_001010924					221061	0	1
chr10	15599093	15801776	202683	-	NM_003638	ITGA8	-	integrin, alpha 8	HGNC:6144|MIM:604063|Ensembl:ENSG00000077943|HPRD:10361|Vega:OTTHUMG00000017733	8516		chr10-15599093-15801776-NM_003638					8516	0	1	NM_003638	prostate
chr10	15860180	15942525	82345	-	NM_024948	FAM188A	C10orf97|CARP|DERP5|MST126|RP11-394I23.1|my042	family with sequence similarity 188, member A	HGNC:23578|MIM:611649|Ensembl:ENSG00000148481|HPRD:10702|Vega:OTTHUMG00000017734	80013		chr10-15860180-15942525-NM_024948					80013	0	1
chr10	16518972	16595742	76770	+	NM_001001484	PTER	RPR-1	phosphotriesterase related	HGNC:9590|MIM:604446|Ensembl:ENSG00000165983|HPRD:16061|Vega:OTTHUMG00000017737	9317	chr10-16518972-16595742-NM_001001484	chr10-16518972-16595742-NM_001001484					9317	0	1
chr10	16518972	16595742	76770	+	NM_030664	PTER	RPR-1	phosphotriesterase related	HGNC:9590|MIM:604446|Ensembl:ENSG00000165983|HPRD:16061|Vega:OTTHUMG00000017737	9317	chr10-16518972-16595742-NM_030664	chr10-16518972-16595742-NM_030664					9317	0	1
chr10	16595747	16604010	8263	-	NM_001010908	C1QL3	C1QTNF13|C1ql|CTRP13|K100	complement component 1, q subcomponent-like 3	HGNC:19359|Ensembl:ENSG00000165985|HPRD:16632|Vega:OTTHUMG00000017738	389941	chr10-16595747-16604010-NM_001010908						389941	0	1
chr10	16672622	16899459	226837	-	NM_012425	RSU1	RSP-1	Ras suppressor protein 1	HGNC:10464|MIM:179555|Ensembl:ENSG00000148484|HPRD:01551|Vega:OTTHUMG00000017740	6251	chr10-16672622-16899459-NM_012425	chr10-16672622-16899459-NM_012425					6251	0	1
chr10	16672622	16899459	226837	-	NM_152724	RSU1	RSP-1	Ras suppressor protein 1	HGNC:10464|MIM:179555|Ensembl:ENSG00000148484|HPRD:01551|Vega:OTTHUMG00000017740	6251	chr10-16672622-16899459-NM_152724	chr10-16672622-16899459-NM_152724					6251	0	1
chr10	16905970	17211822	305852	-	NM_001081	CUBN	IFCR|MGA1|gp280	cubilin (intrinsic factor-cobalamin receptor)	HGNC:2548|MIM:602997|Ensembl:ENSG00000107611|HPRD:04296|Vega:OTTHUMG00000017741	8029	chr10-16905970-17211822-NM_001081						8029	0	1	NM_001081	kidney	NM_001081	8029	Megaloblastic anemia-1, Finnish type, 261100 (3)	8029
chr10	170404	290577	120173	+	NM_006624	ZMYND11	BRAM1|BS69	zinc finger, MYND-type containing 11	HGNC:16966|MIM:608668|Ensembl:ENSG00000015171|Ensembl:ENSG00000259741|HPRD:09830|Vega:OTTHUMG00000017526	10771				10771	NM_006624	654	10771	0	1
chr10	170423	285729	115306	+	NM_212479	ZMYND11	BRAM1|BS69	zinc finger, MYND-type containing 11	HGNC:16966|MIM:608668|Ensembl:ENSG00000015171|Ensembl:ENSG00000259741|HPRD:09830|Vega:OTTHUMG00000017526	10771				10771	NM_212479	654	10771	0	1
chr10	170423	290577	120154	+	NM_001202465	ZMYND11	BRAM1|BS69	zinc finger, MYND-type containing 11	HGNC:16966|MIM:608668|Ensembl:ENSG00000015171|Ensembl:ENSG00000259741|HPRD:09830|Vega:OTTHUMG00000017526	10771				10771	NM_001202465	654	10771	0	1
chr10	170423	290577	120154	+	NM_001202466	ZMYND11	BRAM1|BS69	zinc finger, MYND-type containing 11	HGNC:16966|MIM:608668|Ensembl:ENSG00000015171|Ensembl:ENSG00000259741|HPRD:09830|Vega:OTTHUMG00000017526	10771				10771	NM_001202466	654	10771	0	1
chr10	171423	290577	119154	+	NM_001202464	ZMYND11	BRAM1|BS69	zinc finger, MYND-type containing 11	HGNC:16966|MIM:608668|Ensembl:ENSG00000015171|Ensembl:ENSG00000259741|HPRD:09830|Vega:OTTHUMG00000017526	10771				10771	NM_001202464	654	10771	0	1
chr10	17224987	17284076	59089	-	NM_004412	TRDMT1	DMNT2|DNMT2|MHSAIIP|PUMET|RNMT1	tRNA aspartic acid methyltransferase 1	HGNC:2977|MIM:602478|Ensembl:ENSG00000107614|HPRD:16001|Vega:OTTHUMG00000017745	1787							1787	0	1	NM_004412	larynx
chr10	17310263	17319598	9335	+	NM_003380	VIM	-	vimentin	HGNC:12692|MIM:193060|Ensembl:ENSG00000026025|HPRD:01899|Vega:OTTHUMG00000017744	7431				7431			7431	0	1				7431	Cataract, pulverulent, autosomal dominant (3)
chr10	17402681	17536260	133579	-	NM_001004470	ST8SIA6	SIA8F|SIAT8F|ST8SIA-VI	ST8 alpha-N-acetyl-neuraminide alpha-2,8-sialyltransferase 6	HGNC:23317|MIM:610139|Ensembl:ENSG00000148488|HPRD:15344|Vega:OTTHUMG00000017748	338596							338596	1	1
chr10	17671963	17699379	27416	-	NM_014241	PTPLA	CAP|HACD1	protein tyrosine phosphatase-like (proline instead of catalytic arginine), member A	HGNC:9639|MIM:610467|Ensembl:ENSG00000165996|HPRD:10175|Vega:OTTHUMG00000017750	9200							9200	0	1
chr10	17726129	17798827	72698	+	NM_003473	STAM	STAM-1|STAM1	signal transducing adaptor molecule (SH3 domain and ITAM motif) 1	HGNC:11357|MIM:601899|Ensembl:ENSG00000136738|HPRD:03542|Vega:OTTHUMG00000017749	8027				8027			8027	0	1
chr10	17834256	17882872	48616	+	NM_001098844	TMEM236	FAM23A|FAM23B|bA162I21.2|bA16O1.2	transmembrane protein 236	HGNC:23473|Ensembl:ENSG00000148483|Vega:OTTHUMG00000017753	653567					NM_001098844	661	653567	10;3	2
chr10	17891367	17993184	101817	+	NM_002438	MRC1	CD206|CLEC13D|CLEC13DL|MMR|MRC1L1|bA541I19.1	mannose receptor, C type 1	HGNC:7228|MIM:153618|Ensembl:ENSG00000120586|HPRD:01089|Vega:OTTHUMG00000017757	4360					NM_002438	662	4360	0	1	NM_002438	lung
chr10	18081223	18129860	48637	+	NM_001098844	TMEM236	FAM23A|FAM23B|bA162I21.2|bA16O1.2	transmembrane protein 236	HGNC:23473|Ensembl:ENSG00000148483|Vega:OTTHUMG00000017753	653567					NM_001098844	661	653567	10;3	2
chr10	18138357	18240097	101740	+	NM_002438	MRC1	CD206|CLEC13D|CLEC13DL|MMR|MRC1L1|bA541I19.1	mannose receptor, C type 1	HGNC:7228|MIM:153618|Ensembl:ENSG00000120586|HPRD:01089|Vega:OTTHUMG00000017757	4360		chr10-18138357-18240097-NM_002438			NM_002438	662	4360	0	1	NM_002438	lung
chr10	18280773	18372227	91454	+	NM_001145195	SLC39A12	LZT-Hs8|ZIP-12|bA570F3.1	solute carrier family 39 (zinc transporter), member 12	HGNC:20860|MIM:608734|Ensembl:ENSG00000148482|HPRD:15384|Vega:OTTHUMG00000017759	221074	chr10-18280773-18372227-NM_001145195						221074	0	1
chr10	18280773	18372227	91454	+	NM_152725	SLC39A12	LZT-Hs8|ZIP-12|bA570F3.1	solute carrier family 39 (zinc transporter), member 12	HGNC:20860|MIM:608734|Ensembl:ENSG00000148482|HPRD:15384|Vega:OTTHUMG00000017759	221074	chr10-18280773-18372227-NM_152725						221074	0	1	NM_152725	brain
chr10	18469611	18870694	401083	+	NM_201593	CACNB2	CACNLB2|CAVB2|MYSB	calcium channel, voltage-dependent, beta 2 subunit	HGNC:1402|MIM:600003|Ensembl:ENSG00000165995|HPRD:02473|Vega:OTTHUMG00000017764	783			chr10-18469611-18870694-NM_201593				783	0	1				783	Brugada syndrome 4, 611876 (3)
chr10	18469611	18870694	401083	+	NM_201596	CACNB2	CACNLB2|CAVB2|MYSB	calcium channel, voltage-dependent, beta 2 subunit	HGNC:1402|MIM:600003|Ensembl:ENSG00000165995|HPRD:02473|Vega:OTTHUMG00000017764	783			chr10-18469611-18870694-NM_201596				783	0	1				783	Brugada syndrome 4, 611876 (3)
chr10	18469611	18870694	401083	+	NM_201597	CACNB2	CACNLB2|CAVB2|MYSB	calcium channel, voltage-dependent, beta 2 subunit	HGNC:1402|MIM:600003|Ensembl:ENSG00000165995|HPRD:02473|Vega:OTTHUMG00000017764	783			chr10-18469611-18870694-NM_201597				783	0	1				783	Brugada syndrome 4, 611876 (3)
chr10	18469747	18870694	400947	+	NM_001167945	CACNB2	CACNLB2|CAVB2|MYSB	calcium channel, voltage-dependent, beta 2 subunit	HGNC:1402|MIM:600003|Ensembl:ENSG00000165995|HPRD:02473|Vega:OTTHUMG00000017764	783			chr10-18469747-18870694-NM_001167945				783	0	1				783	Brugada syndrome 4, 611876 (3)
chr10	18469747	18870694	400947	+	NM_201571	CACNB2	CACNLB2|CAVB2|MYSB	calcium channel, voltage-dependent, beta 2 subunit	HGNC:1402|MIM:600003|Ensembl:ENSG00000165995|HPRD:02473|Vega:OTTHUMG00000017764	783			chr10-18469747-18870694-NM_201571				783	0	1				783	Brugada syndrome 4, 611876 (3)
chr10	18469747	18870694	400947	+	NM_201572	CACNB2	CACNLB2|CAVB2|MYSB	calcium channel, voltage-dependent, beta 2 subunit	HGNC:1402|MIM:600003|Ensembl:ENSG00000165995|HPRD:02473|Vega:OTTHUMG00000017764	783			chr10-18469747-18870694-NM_201572				783	0	1				783	Brugada syndrome 4, 611876 (3)
chr10	18589589	18870694	281105	+	NM_000724	CACNB2	CACNLB2|CAVB2|MYSB	calcium channel, voltage-dependent, beta 2 subunit	HGNC:1402|MIM:600003|Ensembl:ENSG00000165995|HPRD:02473|Vega:OTTHUMG00000017764	783			chr10-18589589-18870694-NM_000724				783	0	1				783	Brugada syndrome 4, 611876 (3)
chr10	18669619	18870694	201075	+	NM_201590	CACNB2	CACNLB2|CAVB2|MYSB	calcium channel, voltage-dependent, beta 2 subunit	HGNC:1402|MIM:600003|Ensembl:ENSG00000165995|HPRD:02473|Vega:OTTHUMG00000017764	783			chr10-18669619-18870694-NM_201590				783	0	1				783	Brugada syndrome 4, 611876 (3)
chr10	18729518	18870694	141176	+	NM_201570	CACNB2	CACNLB2|CAVB2|MYSB	calcium channel, voltage-dependent, beta 2 subunit	HGNC:1402|MIM:600003|Ensembl:ENSG00000165995|HPRD:02473|Vega:OTTHUMG00000017764	783			chr10-18729518-18870694-NM_201570				783	0	1				783	Brugada syndrome 4, 611876 (3)
chr10	18874269	18980556	106287	-	NM_182543	NSUN6	4933414E04Rik|NOPD1	NOP2/Sun domain family, member 6	HGNC:23529|Ensembl:ENSG00000241058|HPRD:14843|Vega:OTTHUMG00000017767	221078			chr10-18874269-18980556-NM_182543							NM_182543	tongue
chr10	18988318	19006946	18628	+	NM_178815	ARL5B	ARL8	ADP-ribosylation factor-like 5B	HGNC:23052|MIM:608909|Ensembl:ENSG00000165997|HPRD:12328|Vega:OTTHUMG00000017765	221079							221079	0	1
chr10	20145377	20609121	463744	+	NM_032812	PLXDC2	TEM7R	plexin domain containing 2	HGNC:21013|MIM:606827|Ensembl:ENSG00000120594|HPRD:08440|Vega:OTTHUMG00000017781	84898	chr10-20145377-20609121-NM_032812		chr10-20145377-20609121-NM_032812				84898	0	1
chr10	21108908	21226537	117629	-	NM_006393	NEBL	LASP2|LNEBL	nebulette	HGNC:16932|MIM:605491|Ensembl:ENSG00000078114|HPRD:10403|Vega:OTTHUMG00000017788	10529							10529	1	1	NM_006393	heart
chr10	21108908	21503122	394214	-	NM_001173484	NEBL	LASP2|LNEBL	nebulette	HGNC:16932|MIM:605491|Ensembl:ENSG00000078114|HPRD:10403|Vega:OTTHUMG00000017788	10529	chr10-21108908-21503122-NM_001173484		chr10-21108908-21503122-NM_001173484				10529	1	1
chr10	21108908	21503122	394214	-	NM_213569	NEBL	LASP2|LNEBL	nebulette	HGNC:16932|MIM:605491|Ensembl:ENSG00000078114|HPRD:10403|Vega:OTTHUMG00000017788	10529	chr10-21108908-21503122-NM_213569		chr10-21108908-21503122-NM_213569				10529	1	1	NM_213569	heart
chr10	21454697	21475494	20797	-	NM_001010896	C10orf113	bA165O3.1	chromosome 10 open reading frame 113	HGNC:31447|Ensembl:ENSG00000204683|HPRD:16573|Vega:OTTHUMG00000017786	387638							387638	3	1	NM_001010896	heart
chr10	21454697	21475494	20797	-	NM_001177483	C10orf113	bA165O3.1	chromosome 10 open reading frame 113	HGNC:31447|Ensembl:ENSG00000204683|HPRD:16573|Vega:OTTHUMG00000017786	387638							387638	3	1
chr10	215933	285729	69796	+	NM_001202467	ZMYND11	BRAM1|BS69	zinc finger, MYND-type containing 11	HGNC:16966|MIM:608668|Ensembl:ENSG00000015171|Ensembl:ENSG00000259741|HPRD:09830|Vega:OTTHUMG00000017526	10771				10771	NM_001202467	654	10771	0	1
chr10	215933	285729	69796	+	NM_001202468	ZMYND11	BRAM1|BS69	zinc finger, MYND-type containing 11	HGNC:16966|MIM:608668|Ensembl:ENSG00000015171|Ensembl:ENSG00000259741|HPRD:09830|Vega:OTTHUMG00000017526	10771				10771	NM_001202468	654	10771	0	1
chr10	21823426	21826219	2793	-	NM_001010911	C10orf114	bA418C1.3	chromosome 10 open reading frame 114	HGNC:31448|Ensembl:ENSG00000204682|HPRD:16574|Vega:OTTHUMG00000017795	399726							399726	3	1	NM_001010911	small_intestine
chr10	21842414	21854617	12203	-	NM_207371	C10orf140	DLN-1	chromosome 10 open reading frame 140	HGNC:32697|Ensembl:ENSG00000180592|HPRD:16981|Vega:OTTHUMG00000017797	387640			chr10-21842414-21854617-NM_207371				387640	0	1
chr10	21863106	21886120	23014	+	NM_001195627	MLLT10	AF10	myeloid/lymphoid or mixed-lineage leukemia (trithorax homolog, Drosophila); translocated to, 10	HGNC:16063|MIM:602409|Ensembl:ENSG00000078403|HPRD:03874|Vega:OTTHUMG00000017799	8028		chr10-21863106-21886120-NM_001195627					8028	0	1				8028	Leukemia, acute T-cell lymphoblastic (3);Leukemia, acute myeloid, 601626 (3)	8028	8028	L	T	Somatic										8028
chr10	21863106	21886120	23014	+	NM_001195628	MLLT10	AF10	myeloid/lymphoid or mixed-lineage leukemia (trithorax homolog, Drosophila); translocated to, 10	HGNC:16063|MIM:602409|Ensembl:ENSG00000078403|HPRD:03874|Vega:OTTHUMG00000017799	8028		chr10-21863106-21886120-NM_001195628					8028	0	1				8028	Leukemia, acute T-cell lymphoblastic (3);Leukemia, acute myeloid, 601626 (3)	8028	8028	L	T	Somatic										8028
chr10	21863106	21886120	23014	+	NM_001195630	MLLT10	AF10	myeloid/lymphoid or mixed-lineage leukemia (trithorax homolog, Drosophila); translocated to, 10	HGNC:16063|MIM:602409|Ensembl:ENSG00000078403|HPRD:03874|Vega:OTTHUMG00000017799	8028		chr10-21863106-21886120-NM_001195630					8028	0	1				8028	Leukemia, acute T-cell lymphoblastic (3);Leukemia, acute myeloid, 601626 (3)	8028	8028	L	T	Somatic										8028
chr10	21863106	22072565	209459	+	NM_004641	MLLT10	AF10	myeloid/lymphoid or mixed-lineage leukemia (trithorax homolog, Drosophila); translocated to, 10	HGNC:16063|MIM:602409|Ensembl:ENSG00000078403|HPRD:03874|Vega:OTTHUMG00000017799	8028		chr10-21863106-22072565-NM_004641					8028	0	1				8028	Leukemia, acute T-cell lymphoblastic (3);Leukemia, acute myeloid, 601626 (3)	8028	8028	L	T	Somatic	NM_004641	NM_004641	NM_004641							NM_004641
chr10	21863579	22072565	208986	+	NM_001195626	MLLT10	AF10	myeloid/lymphoid or mixed-lineage leukemia (trithorax homolog, Drosophila); translocated to, 10	HGNC:16063|MIM:602409|Ensembl:ENSG00000078403|HPRD:03874|Vega:OTTHUMG00000017799	8028		chr10-21863579-22072565-NM_001195626					8028	0	1				8028	Leukemia, acute T-cell lymphoblastic (3);Leukemia, acute myeloid, 601626 (3)	8028	8028	L	T	Somatic										8028
chr10	22085482	22332656	247174	-	NM_022365	DNAJC1	DNAJL1|ERdj1|HTJ1|MTJ1	DnaJ (Hsp40) homolog, subfamily C, member 1	HGNC:20090|MIM:611207|Ensembl:ENSG00000136770|HPRD:09922|Vega:OTTHUMG00000017800	64215							64215	0	1
chr10	22537748	22538918	1170	-	NM_001199938	EBLN1	EBLN-1	endogenous Bornavirus-like nucleoprotein 1	HGNC:39430|MIM:613249	340900
chr10	22645317	22649252	3935	+	NM_012071	COMMD3	BUP|C10orf8	COMM domain containing 3	HGNC:23332|Ensembl:ENSG00000148444|HPRD:13082|Vega:OTTHUMG00000017806	23412				23412			23412	0	1
chr10	22645317	22660420	15103	+	NM_001204062	COMMD3-BMI1	-	COMMD3-BMI1 readthrough	-	100532731							100532731	0	1
chr10	22650144	22660420	10276	+	NM_005180	BMI1	FLVI2/BMI1|PCGF4|RNF51	BMI1 polycomb ring finger oncogene	HGNC:1066|MIM:164831|Ensembl:ENSG00000168283|HPRD:01277|Vega:OTTHUMG00000017807	648				648			648	0	1
chr10	22674404	22746545	72141	+	NM_012443	SPAG6	Repro-SA-1|pf16	sperm associated antigen 6	HGNC:11215|MIM:605730|Ensembl:ENSG00000077327|HPRD:09305|Vega:OTTHUMG00000017808	9576							9576	0	1	NM_012443	testis
chr10	22674404	22746545	72141	+	NM_172242	SPAG6	Repro-SA-1|pf16	sperm associated antigen 6	HGNC:11215|MIM:605730|Ensembl:ENSG00000077327|HPRD:09305|Vega:OTTHUMG00000017808	9576							9576	0	1	NM_172242	testis
chr10	22863771	23043509	179738	-	NM_005028	PIP4K2A	PI5P4KA|PIP5K2A|PIP5KII-alpha|PIP5KIIA|PIPK	phosphatidylinositol-5-phosphate 4-kinase, type II, alpha	HGNC:8997|MIM:603140|Ensembl:ENSG00000150867|HPRD:11931|Vega:OTTHUMG00000017810	5305			chr10-22863771-23043509-NM_005028				5305	0	1	NM_005028	blood
chr10	23256959	23366520	109561	+	NM_173081	ARMC3	CT81|KU-CT-1	armadillo repeat containing 3	HGNC:30964|MIM:611226|Ensembl:ENSG00000165309|HPRD:12487|Vega:OTTHUMG00000017811	219681							219681	0	1	NM_173081	testis
chr10	23424432	23450948	26516	+	NM_012228	MSRB2	CBS-1|CBS1|MSRB|PILB	methionine sulfoxide reductase B2	HGNC:17061|MIM:613782|Ensembl:ENSG00000148450|HPRD:17606|Vega:OTTHUMG00000017812	22921
chr10	23521465	23523187	1722	+	NM_178161	PTF1A	PTF1-p48|bHLHa29	pancreas specific transcription factor, 1a	HGNC:23734|MIM:607194|Ensembl:ENSG00000168267|HPRD:09526|Vega:OTTHUMG00000017815	256297							256297	0	1				256297	Diabetes mellitus, permanent neonatal, with cerebellar agenesis, 609069 (3)	256297
chr10	23645525	23673778	28253	-	NM_153714	C10orf67	RP11-792P23.2	chromosome 10 open reading frame 67	HGNC:28716|Ensembl:ENSG00000179133|HPRD:12585|Vega:OTTHUMG00000017818	256815			chr10-23645525-23673778-NM_153714				256815	0	1
chr10	23768203	23771316	3113	+	NM_001145373	OTUD1	DUBA7|OTDC1	OTU domain containing 1	HGNC:27346|MIM:612022|Ensembl:ENSG00000165312|Vega:OTTHUMG00000017819	220213							220213	0	1
chr10	24023680	24876778	853098	+	NM_001098500	KIAA1217	SKT	KIAA1217	HGNC:25428|Ensembl:ENSG00000120549|HPRD:11132|Vega:OTTHUMG00000017824	56243	chr10-24023680-24876778-NM_001098500	chr10-24023680-24876778-NM_001098500	chr10-24023680-24876778-NM_001098500				56243	0	1
chr10	24537725	24876778	339053	+	NM_001098501	KIAA1217	SKT	KIAA1217	HGNC:25428|Ensembl:ENSG00000120549|HPRD:11132|Vega:OTTHUMG00000017824	56243	chr10-24537725-24876778-NM_001098501	chr10-24537725-24876778-NM_001098501	chr10-24537725-24876778-NM_001098501				56243	0	1
chr10	24537725	24876778	339053	+	NM_019590	KIAA1217	SKT	KIAA1217	HGNC:25428|Ensembl:ENSG00000120549|HPRD:11132|Vega:OTTHUMG00000017824	56243	chr10-24537725-24876778-NM_019590	chr10-24537725-24876778-NM_019590	chr10-24537725-24876778-NM_019590				56243	0	1
chr10	24912543	25052603	140060	-	NM_020824	ARHGAP21	ARHGAP10	Rho GTPase activating protein 21	HGNC:23725|MIM:609870|Ensembl:ENSG00000107863|HPRD:06445|Vega:OTTHUMG00000017825	57584							57584	0	1
chr10	25177559	25281539	103980	-	NM_020200	PRTFDC1	HHGP	phosphoribosyl transferase domain containing 1	HGNC:23333|MIM:610751|Ensembl:ENSG00000099256|HPRD:17917|Vega:OTTHUMG00000017829	56952							56952	0	1
chr10	25310922	25345036	34114	-	NM_145010	ENKUR	C10orf63|enkurin	enkurin, TRPC channel interacting protein	HGNC:28388|MIM:611025|Ensembl:ENSG00000151023|HPRD:12583|Vega:OTTHUMG00000017827	219670							219670	0	1
chr10	25345513	25355599	10086	+	NM_024838	THNSL1	TSH1	threonine synthase-like 1 (S. cerevisiae)	HGNC:26160|MIM:611260|Ensembl:ENSG00000185875|HPRD:07974|Vega:OTTHUMG00000017828	79896							79896	0	1
chr10	25504295	25931163	426868	+	NM_020752	GPR158	RP11-59G22.1	G protein-coupled receptor 158	HGNC:23689|Ensembl:ENSG00000151025|HPRD:13601|Vega:OTTHUMG00000017832	57512		chr10-25504295-25931163-NM_020752	chr10-25504295-25931163-NM_020752				57512	0	1
chr10	26263007	26541471	278464	+	NM_017433	MYO3A	DFNB30	myosin IIIA	HGNC:7601|MIM:606808|Ensembl:ENSG00000095777|HPRD:06008|Vega:OTTHUMG00000017837	53904		chr10-26263007-26541471-NM_017433			NM_017433	663	53904	0	1				53904	Deafness, autosomal recessive 30, 607101 (3)	53904
chr10	26545241	26630054	84813	+	NM_001134366	GAD2	GAD65	glutamate decarboxylase 2 (pancreatic islets and brain, 65kDa)	HGNC:4093|MIM:138275|Ensembl:ENSG00000136750|HPRD:11817|Vega:OTTHUMG00000017836	2572							2572	0	1
chr10	26545241	26633497	88256	+	NM_000818	GAD2	GAD65	glutamate decarboxylase 2 (pancreatic islets and brain, 65kDa)	HGNC:4093|MIM:138275|Ensembl:ENSG00000136750|HPRD:11817|Vega:OTTHUMG00000017836	2572							2572	0	1	NM_000818	pancreas
chr10	26767271	26896738	129467	+	NM_019043	APBB1IP	INAG1|PREL1|RARP1|RIAM	amyloid beta (A4) precursor protein-binding, family B, member 1 interacting protein	HGNC:17379|MIM:609036|Ensembl:ENSG00000077420|HPRD:16420|Vega:OTTHUMG00000017841	54518							54518	0	1	NM_019043	blood,bone_marrow,lymph_node
chr10	27026600	27075732	49132	+	NM_014317	PDSS1	COQ1|DPS|RP13-16H11.3|SPS|TPRT|TPT|TPT 1|hDPS1	prenyl (decaprenyl) diphosphate synthase, subunit 1	HGNC:17759|MIM:607429|Ensembl:ENSG00000148459|HPRD:09591|Vega:OTTHUMG00000017844	23590							23590	0	1				23590	Coenzyme Q10 deficiency, 607426 (3)	23590
chr10	27075530	27190022	114492	-	NM_001012750	ABI1	ABI-1|ABLBP4|E3B1|NAP1BP|SSH3BP|SSH3BP1	abl-interactor 1	HGNC:11320|MIM:603050|Ensembl:ENSG00000136754|HPRD:04336|Vega:OTTHUMG00000017848	10006				10006			10006	0	1							10006	L	T	Somatic										10006
chr10	27075530	27190022	114492	-	NM_001012751	ABI1	ABI-1|ABLBP4|E3B1|NAP1BP|SSH3BP|SSH3BP1	abl-interactor 1	HGNC:11320|MIM:603050|Ensembl:ENSG00000136754|HPRD:04336|Vega:OTTHUMG00000017848	10006				10006			10006	0	1							10006	L	T	Somatic										10006
chr10	27075530	27190022	114492	-	NM_001012752	ABI1	ABI-1|ABLBP4|E3B1|NAP1BP|SSH3BP|SSH3BP1	abl-interactor 1	HGNC:11320|MIM:603050|Ensembl:ENSG00000136754|HPRD:04336|Vega:OTTHUMG00000017848	10006				10006			10006	0	1							10006	L	T	Somatic		NM_001012752	NM_001012752							NM_001012752
chr10	27075530	27190022	114492	-	NM_001178116	ABI1	ABI-1|ABLBP4|E3B1|NAP1BP|SSH3BP|SSH3BP1	abl-interactor 1	HGNC:11320|MIM:603050|Ensembl:ENSG00000136754|HPRD:04336|Vega:OTTHUMG00000017848	10006				10006			10006	0	1							10006	L	T	Somatic										10006
chr10	27075530	27190022	114492	-	NM_001178119	ABI1	ABI-1|ABLBP4|E3B1|NAP1BP|SSH3BP|SSH3BP1	abl-interactor 1	HGNC:11320|MIM:603050|Ensembl:ENSG00000136754|HPRD:04336|Vega:OTTHUMG00000017848	10006				10006			10006	0	1							10006	L	T	Somatic										10006
chr10	27075530	27190022	114492	-	NM_001178120	ABI1	ABI-1|ABLBP4|E3B1|NAP1BP|SSH3BP|SSH3BP1	abl-interactor 1	HGNC:11320|MIM:603050|Ensembl:ENSG00000136754|HPRD:04336|Vega:OTTHUMG00000017848	10006				10006			10006	0	1							10006	L	T	Somatic										10006
chr10	27075530	27190022	114492	-	NM_001178121	ABI1	ABI-1|ABLBP4|E3B1|NAP1BP|SSH3BP|SSH3BP1	abl-interactor 1	HGNC:11320|MIM:603050|Ensembl:ENSG00000136754|HPRD:04336|Vega:OTTHUMG00000017848	10006				10006			10006	0	1							10006	L	T	Somatic										10006
chr10	27075530	27190022	114492	-	NM_001178122	ABI1	ABI-1|ABLBP4|E3B1|NAP1BP|SSH3BP|SSH3BP1	abl-interactor 1	HGNC:11320|MIM:603050|Ensembl:ENSG00000136754|HPRD:04336|Vega:OTTHUMG00000017848	10006				10006			10006	0	1							10006	L	T	Somatic										10006
chr10	27075530	27190022	114492	-	NM_001178123	ABI1	ABI-1|ABLBP4|E3B1|NAP1BP|SSH3BP|SSH3BP1	abl-interactor 1	HGNC:11320|MIM:603050|Ensembl:ENSG00000136754|HPRD:04336|Vega:OTTHUMG00000017848	10006				10006			10006	0	1							10006	L	T	Somatic										10006
chr10	27075530	27190022	114492	-	NM_001178124	ABI1	ABI-1|ABLBP4|E3B1|NAP1BP|SSH3BP|SSH3BP1	abl-interactor 1	HGNC:11320|MIM:603050|Ensembl:ENSG00000136754|HPRD:04336|Vega:OTTHUMG00000017848	10006				10006			10006	0	1							10006	L	T	Somatic										10006
chr10	27075530	27190022	114492	-	NM_001178125	ABI1	ABI-1|ABLBP4|E3B1|NAP1BP|SSH3BP|SSH3BP1	abl-interactor 1	HGNC:11320|MIM:603050|Ensembl:ENSG00000136754|HPRD:04336|Vega:OTTHUMG00000017848	10006				10006			10006	0	1							10006	L	T	Somatic										10006
chr10	27075530	27190022	114492	-	NM_005470	ABI1	ABI-1|ABLBP4|E3B1|NAP1BP|SSH3BP|SSH3BP1	abl-interactor 1	HGNC:11320|MIM:603050|Ensembl:ENSG00000136754|HPRD:04336|Vega:OTTHUMG00000017848	10006				10006			10006	0	1							10006	L	T	Somatic										10006
chr10	27333050	27429433	96383	-	NM_014915	ANKRD26	THC2|bA145E8.1	ankyrin repeat domain 26	HGNC:29186|MIM:610855|Ensembl:ENSG00000107890|HPRD:16491|Vega:OTTHUMG00000017851	22852							22852	0	1				22852	Thrombocytopenia 2, 188000 (3)
chr10	27439388	27483327	43939	-	NM_014263	YME1L1	FTSH|MEG4|PAMP|YME1L	YME1-like 1 (S. cerevisiae)	HGNC:12843|MIM:607472|Ensembl:ENSG00000136758|HPRD:06981|Vega:OTTHUMG00000017853	10730				10730			10730	0	1
chr10	27439388	27483327	43939	-	NM_139312	YME1L1	FTSH|MEG4|PAMP|YME1L	YME1-like 1 (S. cerevisiae)	HGNC:12843|MIM:607472|Ensembl:ENSG00000136758|HPRD:06981|Vega:OTTHUMG00000017853	10730				10730			10730	0	1
chr10	27483758	27515854	32096	+	NM_001172303	MASTL	GREATWALL|GW|GWL|MAST-L|RP11-85G18.2|THC2|hGWL	microtubule associated serine/threonine kinase-like	HGNC:19042|MIM:608221|Ensembl:ENSG00000120539|HPRD:10499|Vega:OTTHUMG00000017855	84930			chr10-27483758-27515854-NM_001172303		NM_001172303	663	84930	0	1				84930	Thrombocytopenia-2, 188000 (3)	84930
chr10	27483758	27515854	32096	+	NM_001172304	MASTL	GREATWALL|GW|GWL|MAST-L|RP11-85G18.2|THC2|hGWL	microtubule associated serine/threonine kinase-like	HGNC:19042|MIM:608221|Ensembl:ENSG00000120539|HPRD:10499|Vega:OTTHUMG00000017855	84930			chr10-27483758-27515854-NM_001172304		NM_001172304	663	84930	0	1				84930	Thrombocytopenia-2, 188000 (3)	84930
chr10	27483758	27515854	32096	+	NM_032844	MASTL	GREATWALL|GW|GWL|MAST-L|RP11-85G18.2|THC2|hGWL	microtubule associated serine/threonine kinase-like	HGNC:19042|MIM:608221|Ensembl:ENSG00000120539|HPRD:10499|Vega:OTTHUMG00000017855	84930			chr10-27483758-27515854-NM_032844		NM_032844	663	84930	0	1				84930	Thrombocytopenia-2, 188000 (3)	84930
chr10	27524148	27569814	45666	-	NM_145698	ACBD5	-	acyl-CoA binding domain containing 5	HGNC:23338|Ensembl:ENSG00000107897|HPRD:12415|Vega:OTTHUMG00000017854	91452							91452	0	1
chr10	27524148	27571074	46926	-	NM_001042473	ACBD5	-	acyl-CoA binding domain containing 5	HGNC:23338|Ensembl:ENSG00000107897|HPRD:12415|Vega:OTTHUMG00000017854	91452							91452	0	1
chr10	27727122	27743303	16181	-	NM_001034842	PTCHD3	PTR	patched domain containing 3	HGNC:24776|MIM:611791|Ensembl:ENSG00000182077|Vega:OTTHUMG00000017860	374308							374308	0	1
chr10	27833254	27869105	35851	+	NM_021252	RAB18	RAB18LI1|WARBM3	RAB18, member RAS oncogene family	HGNC:14244|MIM:602207|Ensembl:ENSG00000099246|HPRD:03731|Vega:OTTHUMG00000017861	22931			chr10-27833254-27869105-NM_021252				22931	0	1				22931	Warburg micro syndrome 3, 614222 (3)
chr10	28001808	28074784	72976	-	NM_001242702	MKX	C10orf48|IFRX|IRXL1	mohawk homeobox	HGNC:23729|MIM:601332|Ensembl:ENSG00000150051|HPRD:12577|Vega:OTTHUMG00000017862	283078							283078	0	1
chr10	28001808	28074784	72976	-	NM_173576	MKX	C10orf48|IFRX|IRXL1	mohawk homeobox	HGNC:23729|MIM:601332|Ensembl:ENSG00000150051|HPRD:12577|Vega:OTTHUMG00000017862	283078							283078	0	1	NM_173576	uterus
chr10	28141102	28327983	186881	-	NM_018076	ARMC4	-	armadillo repeat containing 4	HGNC:25583|Ensembl:ENSG00000169126|HPRD:10663|Vega:OTTHUMG00000017867	55130		chr10-28141102-28327983-NM_018076					55130	0	1	NM_018076	testis
chr10	28379928	28611073	231145	-	NM_173496	MPP7	-	membrane protein, palmitoylated 7 (MAGUK p55 subfamily member 7)	HGNC:26542|MIM:610973|Ensembl:ENSG00000150054|HPRD:14733|Vega:OTTHUMG00000017868	143098							143098	0	1
chr10	28862429	28949929	87500	+	NM_016628	WAC	BM-016|PRO1741|Wwp4	WW domain containing adaptor with coiled-coil	HGNC:17327|Ensembl:ENSG00000095787|HPRD:18291|Vega:OTTHUMG00000017872	51322			chr10-28862429-28949929-NM_016628	51322			51322	0	1
chr10	28862429	28949929	87500	+	NM_100486	WAC	BM-016|PRO1741|Wwp4	WW domain containing adaptor with coiled-coil	HGNC:17327|Ensembl:ENSG00000095787|HPRD:18291|Vega:OTTHUMG00000017872	51322			chr10-28862429-28949929-NM_100486	51322			51322	0	1
chr10	29006429	29011874	5445	+	NM_012342	BAMBI	NMA	BMP and activin membrane-bound inhibitor homolog (Xenopus laevis)	HGNC:30251|MIM:604444|Ensembl:ENSG00000095739|HPRD:05117|Vega:OTTHUMG00000017874	25805							25805	0	1
chr10	29617995	29640164	22169	+	NM_032517	LYZL1	KAAG648|LYC2|PRO1278|bA534G20.1	lysozyme-like 1	HGNC:30502|Ensembl:ENSG00000120563|HPRD:14336|Vega:OTTHUMG00000017880	84569					NM_032517	664	84569	3	1	NM_032517	testis
chr10	29786282	29963907	177625	-	NM_021738	SVIL	-	supervillin	HGNC:11480|MIM:604126|Ensembl:ENSG00000197321|HPRD:04992|Vega:OTTHUMG00000017882	6840							6840	0	1	NM_021738	larynx
chr10	29786282	30064736	278454	-	NM_003174	SVIL	-	supervillin	HGNC:11480|MIM:604126|Ensembl:ENSG00000197321|HPRD:04992|Vega:OTTHUMG00000017882	6840	chr10-29786282-30064736-NM_003174						6840	0	1	NM_003174	larynx
chr10	30341734	30388494	46760	-	NM_020848	KIAA1462	JCAD	KIAA1462	HGNC:29283|MIM:614398|Ensembl:ENSG00000165757|Vega:OTTHUMG00000017885	57608							57608	0	1
chr10	30638735	30678273	39538	-	NM_018109	MTPAP	PAPD1|SPAX4	mitochondrial poly(A) polymerase	HGNC:25532|MIM:613669|Ensembl:ENSG00000107951|HPRD:15097|Vega:OTTHUMG00000017895	55149			chr10-30638735-30678273-NM_018109				55149	0	1				55149	Ataxia, spastic, 4, 613672 (3)
chr10	30762871	30790767	27896	+	NM_005204	MAP3K8	COT|EST|ESTF|MEKK8|TPL2|Tpl-2|c-COT	mitogen-activated protein kinase kinase kinase 8	HGNC:6860|MIM:191195|Ensembl:ENSG00000107968|HPRD:01863|Vega:OTTHUMG00000017889	1326					NM_005204	663	1326	0	1				1326	Lung cancer, somatic, 211980 (3)	1326
chr10	30940713	30958653	17940	-	NM_183058	LYZL2	-	lysozyme-like 2	HGNC:29613|MIM:612748|Ensembl:ENSG00000151033|HPRD:14337|Vega:OTTHUMG00000017898	119180	chr10-30940713-30958653-NM_183058				NM_183058	664	119180	8	1
chr10	3099711	3168997	69286	+	NM_002627	PFKP	PFK-C|PFKF	phosphofructokinase, platelet	HGNC:8878|MIM:171840|Ensembl:ENSG00000067057|HPRD:01384|Vega:OTTHUMG00000017556	5214							5214	0	1
chr10	3100818	3168997	68179	+	NM_001242339	PFKP	PFK-C|PFKF	phosphofructokinase, platelet	HGNC:8878|MIM:171840|Ensembl:ENSG00000067057|HPRD:01384|Vega:OTTHUMG00000017556	5214							5214	0	1
chr10	310129	725608	415479	-	NM_014974	DIP2C	KIAA0934	DIP2 disco-interacting protein 2 homolog C (Drosophila)	HGNC:29150|MIM:611380|Ensembl:ENSG00000151240|HPRD:17200|Vega:OTTHUMG00000017532	22982							22982	0	1
chr10	31173570	31328452	154882	-	NM_001143769	ZNF438	bA330O11.1	zinc finger protein 438	HGNC:21029|Ensembl:ENSG00000183621|HPRD:11247|Vega:OTTHUMG00000017904	220929							220929	0	1
chr10	31173570	31360872	187302	-	NM_001143766	ZNF438	bA330O11.1	zinc finger protein 438	HGNC:21029|Ensembl:ENSG00000183621|HPRD:11247|Vega:OTTHUMG00000017904	220929							220929	0	1
chr10	31173570	31360872	187302	-	NM_001143767	ZNF438	bA330O11.1	zinc finger protein 438	HGNC:21029|Ensembl:ENSG00000183621|HPRD:11247|Vega:OTTHUMG00000017904	220929							220929	0	1
chr10	31173570	31360872	187302	-	NM_001143768	ZNF438	bA330O11.1	zinc finger protein 438	HGNC:21029|Ensembl:ENSG00000183621|HPRD:11247|Vega:OTTHUMG00000017904	220929							220929	0	1
chr10	31173570	31360872	187302	-	NM_001143770	ZNF438	bA330O11.1	zinc finger protein 438	HGNC:21029|Ensembl:ENSG00000183621|HPRD:11247|Vega:OTTHUMG00000017904	220929							220929	0	1
chr10	31173570	31360872	187302	-	NM_001143771	ZNF438	bA330O11.1	zinc finger protein 438	HGNC:21029|Ensembl:ENSG00000183621|HPRD:11247|Vega:OTTHUMG00000017904	220929							220929	0	1
chr10	31173570	31360872	187302	-	NM_182755	ZNF438	bA330O11.1	zinc finger protein 438	HGNC:21029|Ensembl:ENSG00000183621|HPRD:11247|Vega:OTTHUMG00000017904	220929							220929	0	1
chr10	31648106	31858748	210642	+	NM_001174093	ZEB1	AREB6|BZP|DELTAEF1|FECD6|NIL2A|PPCD3|TCF8|ZFHEP|ZFHX1A	zinc finger E-box binding homeobox 1	HGNC:11642|MIM:189909|Ensembl:ENSG00000148516|HPRD:01798|Vega:OTTHUMG00000017907	6935			chr10-31648106-31858748-NM_001174093				6935	0	1				6935	Corneal dystrophy, Fuchs endothelial, 6, 613270 (3);Corneal dystrophy, posterior polymorphous, 3, 609141 (3)	6935
chr10	31648106	31858748	210642	+	NM_001174095	ZEB1	AREB6|BZP|DELTAEF1|FECD6|NIL2A|PPCD3|TCF8|ZFHEP|ZFHX1A	zinc finger E-box binding homeobox 1	HGNC:11642|MIM:189909|Ensembl:ENSG00000148516|HPRD:01798|Vega:OTTHUMG00000017907	6935			chr10-31648106-31858748-NM_001174095				6935	0	1				6935	Corneal dystrophy, Fuchs endothelial, 6, 613270 (3);Corneal dystrophy, posterior polymorphous, 3, 609141 (3)	6935
chr10	31648106	31858748	210642	+	NM_001174096	ZEB1	AREB6|BZP|DELTAEF1|FECD6|NIL2A|PPCD3|TCF8|ZFHEP|ZFHX1A	zinc finger E-box binding homeobox 1	HGNC:11642|MIM:189909|Ensembl:ENSG00000148516|HPRD:01798|Vega:OTTHUMG00000017907	6935			chr10-31648106-31858748-NM_001174096				6935	0	1				6935	Corneal dystrophy, Fuchs endothelial, 6, 613270 (3);Corneal dystrophy, posterior polymorphous, 3, 609141 (3)	6935
chr10	31648106	31858748	210642	+	NM_030751	ZEB1	AREB6|BZP|DELTAEF1|FECD6|NIL2A|PPCD3|TCF8|ZFHEP|ZFHX1A	zinc finger E-box binding homeobox 1	HGNC:11642|MIM:189909|Ensembl:ENSG00000148516|HPRD:01798|Vega:OTTHUMG00000017907	6935			chr10-31648106-31858748-NM_030751				6935	0	1	NM_030751	muscle		6935	Corneal dystrophy, Fuchs endothelial, 6, 613270 (3);Corneal dystrophy, posterior polymorphous, 3, 609141 (3)	6935
chr10	31650069	31858748	208679	+	NM_001128128	ZEB1	AREB6|BZP|DELTAEF1|FECD6|NIL2A|PPCD3|TCF8|ZFHEP|ZFHX1A	zinc finger E-box binding homeobox 1	HGNC:11642|MIM:189909|Ensembl:ENSG00000148516|HPRD:01798|Vega:OTTHUMG00000017907	6935			chr10-31650069-31858748-NM_001128128				6935	0	1				6935	Corneal dystrophy, Fuchs endothelial, 6, 613270 (3);Corneal dystrophy, posterior polymorphous, 3, 609141 (3)	6935
chr10	31650069	31858748	208679	+	NM_001174094	ZEB1	AREB6|BZP|DELTAEF1|FECD6|NIL2A|PPCD3|TCF8|ZFHEP|ZFHX1A	zinc finger E-box binding homeobox 1	HGNC:11642|MIM:189909|Ensembl:ENSG00000148516|HPRD:01798|Vega:OTTHUMG00000017907	6935			chr10-31650069-31858748-NM_001174094				6935	0	1				6935	Corneal dystrophy, Fuchs endothelial, 6, 613270 (3);Corneal dystrophy, posterior polymorphous, 3, 609141 (3)	6935
chr10	3169918	3205033	35115	-	NM_001242307	PITRM1	MP1|PreP	pitrilysin metallopeptidase 1	HGNC:17663|Ensembl:ENSG00000107959|HPRD:07142|Vega:OTTHUMG00000017557	10531							10531	0	1
chr10	3169918	3205033	35115	-	NM_014889	PITRM1	MP1|PreP	pitrilysin metallopeptidase 1	HGNC:17663|Ensembl:ENSG00000107959|HPRD:07142|Vega:OTTHUMG00000017557	10531							10531	0	1
chr10	3169919	3205033	35114	-	NM_001242309	PITRM1	MP1|PreP	pitrilysin metallopeptidase 1	HGNC:17663|Ensembl:ENSG00000107959|HPRD:07142|Vega:OTTHUMG00000017557	10531							10531	0	1
chr10	32135230	32257776	122546	-	NM_018287	ARHGAP12	-	Rho GTPase activating protein 12	HGNC:16348|MIM:610577|Ensembl:ENSG00000165322|HPRD:06446|Vega:OTTHUMG00000017911	94134							94134	0	1
chr10	32337943	32385377	47434	-	NM_004521	KIF5B	KINH|KNS|KNS1|UKHC	kinesin family member 5B	HGNC:6324|MIM:602809|Ensembl:ENSG00000170759|HPRD:07214|Vega:OTTHUMG00000017913	3799				3799			3799	0	1
chr10	32597864	32676119	78255	-	NM_025209	EPC1	Epl1	enhancer of polycomb homolog 1 (Drosophila)	HGNC:19876|MIM:610999|Ensembl:ENSG00000120616|HPRD:09941|Vega:OTTHUMG00000017925	80314			chr10-32597864-32676119-NM_025209				80314	0	1	NM_025209	prostate
chr10	32775046	32903498	128452	+	NM_001026383	CCDC7	BioT2-A|BioT2-B|BioT2-C|RP11-479G22.1	coiled-coil domain containing 7	HGNC:26533|Ensembl:ENSG00000216937|HPRD:10812|Vega:OTTHUMG00000150517	221016			chr10-32775046-32903498-NM_001026383				221016	3	1
chr10	32775046	32903498	128452	+	NM_145023	CCDC7	BioT2-A|BioT2-B|BioT2-C|RP11-479G22.1	coiled-coil domain containing 7	HGNC:26533|Ensembl:ENSG00000216937|HPRD:10812|Vega:OTTHUMG00000150517	221016			chr10-32775046-32903498-NM_145023				221016	3	1	NM_145023	bladder,testis
chr10	32896656	33211798	315142	+	NM_024688	C10orf68	dJ1104A8.1	chromosome 10 open reading frame 68	HGNC:25779|Ensembl:ENSG00000150076|HPRD:10698|Vega:OTTHUMG00000017926	79741			chr10-32896656-33211798-NM_024688				79741	3	1	NM_024688	bladder,testis
chr10	33229251	33264492	35241	-	NM_033668	ITGB1	CD29|FNRB|GPIIA|MDF2|MSK12|VLA-BETA|VLAB	integrin, beta 1 (fibronectin receptor, beta polypeptide, antigen CD29 includes MDF2, MSK12)	HGNC:6153|MIM:135630|Ensembl:ENSG00000150093|HPRD:00628|Vega:OTTHUMG00000017928	3688				3688			3688	0	1
chr10	33229251	33286828	57577	-	NM_133376	ITGB1	CD29|FNRB|GPIIA|MDF2|MSK12|VLA-BETA|VLAB	integrin, beta 1 (fibronectin receptor, beta polypeptide, antigen CD29 includes MDF2, MSK12)	HGNC:6153|MIM:135630|Ensembl:ENSG00000150093|HPRD:00628|Vega:OTTHUMG00000017928	3688				3688			3688	0	1
chr10	33229251	33287299	58048	-	NM_002211	ITGB1	CD29|FNRB|GPIIA|MDF2|MSK12|VLA-BETA|VLAB	integrin, beta 1 (fibronectin receptor, beta polypeptide, antigen CD29 includes MDF2, MSK12)	HGNC:6153|MIM:135630|Ensembl:ENSG00000150093|HPRD:00628|Vega:OTTHUMG00000017928	3688				3688			3688	0	1
chr10	33506424	33663839	157415	-	NM_003873	NRP1	BDCA4|CD304|NP1|NRP|VEGF165R	neuropilin 1	HGNC:8004|MIM:602069|Ensembl:ENSG00000099250|HPRD:03642|Vega:OTTHUMG00000019343	8829							8829	0	1			NM_003873
chr10	33526552	33663839	137287	-	NM_001024628	NRP1	BDCA4|CD304|NP1|NRP|VEGF165R	neuropilin 1	HGNC:8004|MIM:602069|Ensembl:ENSG00000099250|HPRD:03642|Vega:OTTHUMG00000019343	8829							8829	0	1			NM_001024628
chr10	33526552	33663839	137287	-	NM_001024629	NRP1	BDCA4|CD304|NP1|NRP|VEGF165R	neuropilin 1	HGNC:8004|MIM:602069|Ensembl:ENSG00000099250|HPRD:03642|Vega:OTTHUMG00000019343	8829							8829	0	1			NM_001024629
chr10	34438493	35144259	705766	-	NM_001184785	PARD3	ASIP|Baz|Bazooka|PAR3|PAR3alpha|PARD3A|SE2-5L16|SE2-5LT1|SE2-5T2	par-3 partitioning defective 3 homolog (C. elegans)	HGNC:16051|MIM:606745|Ensembl:ENSG00000148498|HPRD:05994|Vega:OTTHUMG00000017948	56288			chr10-34438493-35144259-NM_001184785				56288	0	1			NM_001184785			56288
chr10	34438493	35144259	705766	-	NM_001184786	PARD3	ASIP|Baz|Bazooka|PAR3|PAR3alpha|PARD3A|SE2-5L16|SE2-5LT1|SE2-5T2	par-3 partitioning defective 3 homolog (C. elegans)	HGNC:16051|MIM:606745|Ensembl:ENSG00000148498|HPRD:05994|Vega:OTTHUMG00000017948	56288			chr10-34438493-35144259-NM_001184786				56288	0	1			NM_001184786			56288
chr10	34438493	35144259	705766	-	NM_001184787	PARD3	ASIP|Baz|Bazooka|PAR3|PAR3alpha|PARD3A|SE2-5L16|SE2-5LT1|SE2-5T2	par-3 partitioning defective 3 homolog (C. elegans)	HGNC:16051|MIM:606745|Ensembl:ENSG00000148498|HPRD:05994|Vega:OTTHUMG00000017948	56288			chr10-34438493-35144259-NM_001184787				56288	0	1			NM_001184787			56288
chr10	34438493	35144259	705766	-	NM_001184788	PARD3	ASIP|Baz|Bazooka|PAR3|PAR3alpha|PARD3A|SE2-5L16|SE2-5LT1|SE2-5T2	par-3 partitioning defective 3 homolog (C. elegans)	HGNC:16051|MIM:606745|Ensembl:ENSG00000148498|HPRD:05994|Vega:OTTHUMG00000017948	56288			chr10-34438493-35144259-NM_001184788				56288	0	1			NM_001184788			56288
chr10	34438493	35144259	705766	-	NM_001184789	PARD3	ASIP|Baz|Bazooka|PAR3|PAR3alpha|PARD3A|SE2-5L16|SE2-5LT1|SE2-5T2	par-3 partitioning defective 3 homolog (C. elegans)	HGNC:16051|MIM:606745|Ensembl:ENSG00000148498|HPRD:05994|Vega:OTTHUMG00000017948	56288			chr10-34438493-35144259-NM_001184789				56288	0	1			NM_001184789			56288
chr10	34438493	35144259	705766	-	NM_001184790	PARD3	ASIP|Baz|Bazooka|PAR3|PAR3alpha|PARD3A|SE2-5L16|SE2-5LT1|SE2-5T2	par-3 partitioning defective 3 homolog (C. elegans)	HGNC:16051|MIM:606745|Ensembl:ENSG00000148498|HPRD:05994|Vega:OTTHUMG00000017948	56288			chr10-34438493-35144259-NM_001184790				56288	0	1			NM_001184790			56288
chr10	34438493	35144259	705766	-	NM_001184791	PARD3	ASIP|Baz|Bazooka|PAR3|PAR3alpha|PARD3A|SE2-5L16|SE2-5LT1|SE2-5T2	par-3 partitioning defective 3 homolog (C. elegans)	HGNC:16051|MIM:606745|Ensembl:ENSG00000148498|HPRD:05994|Vega:OTTHUMG00000017948	56288			chr10-34438493-35144259-NM_001184791				56288	0	1			NM_001184791			56288
chr10	34438493	35144259	705766	-	NM_019619	PARD3	ASIP|Baz|Bazooka|PAR3|PAR3alpha|PARD3A|SE2-5L16|SE2-5LT1|SE2-5T2	par-3 partitioning defective 3 homolog (C. elegans)	HGNC:16051|MIM:606745|Ensembl:ENSG00000148498|HPRD:05994|Vega:OTTHUMG00000017948	56288			chr10-34438493-35144259-NM_019619				56288	0	1	NM_019619	larynx	NM_019619			56288
chr10	34641193	35144259	503066	-	NM_001184792	PARD3	ASIP|Baz|Bazooka|PAR3|PAR3alpha|PARD3A|SE2-5L16|SE2-5LT1|SE2-5T2	par-3 partitioning defective 3 homolog (C. elegans)	HGNC:16051|MIM:606745|Ensembl:ENSG00000148498|HPRD:05994|Vega:OTTHUMG00000017948	56288			chr10-34641193-35144259-NM_001184792				56288	0	1			NM_001184792			56288
chr10	34641193	35144259	503066	-	NM_001184793	PARD3	ASIP|Baz|Bazooka|PAR3|PAR3alpha|PARD3A|SE2-5L16|SE2-5LT1|SE2-5T2	par-3 partitioning defective 3 homolog (C. elegans)	HGNC:16051|MIM:606745|Ensembl:ENSG00000148498|HPRD:05994|Vega:OTTHUMG00000017948	56288			chr10-34641193-35144259-NM_001184793				56288	0	1			NM_001184793			56288
chr10	34641193	35144259	503066	-	NM_001184794	PARD3	ASIP|Baz|Bazooka|PAR3|PAR3alpha|PARD3A|SE2-5L16|SE2-5LT1|SE2-5T2	par-3 partitioning defective 3 homolog (C. elegans)	HGNC:16051|MIM:606745|Ensembl:ENSG00000148498|HPRD:05994|Vega:OTTHUMG00000017948	56288			chr10-34641193-35144259-NM_001184794				56288	0	1			NM_001184794			56288
chr10	35337484	35403264	65780	-	NM_001198778	CUL2	-	cullin 2	HGNC:2552|MIM:603135|Ensembl:ENSG00000108094|HPRD:06786|Vega:OTTHUMG00000017950	8453							8453	0	1
chr10	35337484	35403264	65780	-	NM_001198779	CUL2	-	cullin 2	HGNC:2552|MIM:603135|Ensembl:ENSG00000108094|HPRD:06786|Vega:OTTHUMG00000017950	8453							8453	0	1
chr10	35337484	35419317	81833	-	NM_003591	CUL2	-	cullin 2	HGNC:2552|MIM:603135|Ensembl:ENSG00000108094|HPRD:06786|Vega:OTTHUMG00000017950	8453							8453	0	1
chr10	35337484	35419576	82092	-	NM_001198777	CUL2	-	cullin 2	HGNC:2552|MIM:603135|Ensembl:ENSG00000108094|HPRD:06786|Vega:OTTHUMG00000017950	8453							8453	0	1
chr10	35455806	35508781	52975	+	NM_001881	CREM	CREM-2|ICER|hCREM-2	cAMP responsive element modulator	HGNC:2352|MIM:123812|Ensembl:ENSG00000095794|HPRD:00444|Vega:OTTHUMG00000017953	1390							1390	0	1
chr10	35455806	35541892	86086	+	NM_182850	CREM	CREM-2|ICER|hCREM-2	cAMP responsive element modulator	HGNC:2352|MIM:123812|Ensembl:ENSG00000095794|HPRD:00444|Vega:OTTHUMG00000017953	1390							1390	0	1
chr10	35455806	35541892	86086	+	NM_182853	CREM	CREM-2|ICER|hCREM-2	cAMP responsive element modulator	HGNC:2352|MIM:123812|Ensembl:ENSG00000095794|HPRD:00444|Vega:OTTHUMG00000017953	1390							1390	0	1
chr10	35455806	35541892	86086	+	NM_183013	CREM	CREM-2|ICER|hCREM-2	cAMP responsive element modulator	HGNC:2352|MIM:123812|Ensembl:ENSG00000095794|HPRD:00444|Vega:OTTHUMG00000017953	1390							1390	0	1
chr10	35456393	35541892	85499	+	NM_181571	CREM	CREM-2|ICER|hCREM-2	cAMP responsive element modulator	HGNC:2352|MIM:123812|Ensembl:ENSG00000095794|HPRD:00444|Vega:OTTHUMG00000017953	1390							1390	0	1
chr10	35456393	35541892	85499	+	NM_183060	CREM	CREM-2|ICER|hCREM-2	cAMP responsive element modulator	HGNC:2352|MIM:123812|Ensembl:ENSG00000095794|HPRD:00444|Vega:OTTHUMG00000017953	1390							1390	0	1
chr10	35466715	35541892	75177	+	NM_183011	CREM	CREM-2|ICER|hCREM-2	cAMP responsive element modulator	HGNC:2352|MIM:123812|Ensembl:ENSG00000095794|HPRD:00444|Vega:OTTHUMG00000017953	1390							1390	0	1
chr10	35466715	35541892	75177	+	NM_183012	CREM	CREM-2|ICER|hCREM-2	cAMP responsive element modulator	HGNC:2352|MIM:123812|Ensembl:ENSG00000095794|HPRD:00444|Vega:OTTHUMG00000017953	1390							1390	0	1
chr10	35496472	35541892	45420	+	NM_182771	CREM	CREM-2|ICER|hCREM-2	cAMP responsive element modulator	HGNC:2352|MIM:123812|Ensembl:ENSG00000095794|HPRD:00444|Vega:OTTHUMG00000017953	1390							1390	0	1
chr10	35496472	35541892	45420	+	NM_182772	CREM	CREM-2|ICER|hCREM-2	cAMP responsive element modulator	HGNC:2352|MIM:123812|Ensembl:ENSG00000095794|HPRD:00444|Vega:OTTHUMG00000017953	1390							1390	0	1
chr10	35504529	35541892	37363	+	NM_182769	CREM	CREM-2|ICER|hCREM-2	cAMP responsive element modulator	HGNC:2352|MIM:123812|Ensembl:ENSG00000095794|HPRD:00444|Vega:OTTHUMG00000017953	1390							1390	0	1
chr10	35504529	35541892	37363	+	NM_182770	CREM	CREM-2|ICER|hCREM-2	cAMP responsive element modulator	HGNC:2352|MIM:123812|Ensembl:ENSG00000095794|HPRD:00444|Vega:OTTHUMG00000017953	1390							1390	0	1
chr10	35524060	35541892	17832	+	NM_182717	CREM	CREM-2|ICER|hCREM-2	cAMP responsive element modulator	HGNC:2352|MIM:123812|Ensembl:ENSG00000095794|HPRD:00444|Vega:OTTHUMG00000017953	1390							1390	0	1
chr10	35524060	35541892	17832	+	NM_182718	CREM	CREM-2|ICER|hCREM-2	cAMP responsive element modulator	HGNC:2352|MIM:123812|Ensembl:ENSG00000095794|HPRD:00444|Vega:OTTHUMG00000017953	1390							1390	0	1
chr10	35524060	35541892	17832	+	NM_182719	CREM	CREM-2|ICER|hCREM-2	cAMP responsive element modulator	HGNC:2352|MIM:123812|Ensembl:ENSG00000095794|HPRD:00444|Vega:OTTHUMG00000017953	1390							1390	0	1
chr10	35524060	35541892	17832	+	NM_182720	CREM	CREM-2|ICER|hCREM-2	cAMP responsive element modulator	HGNC:2352|MIM:123812|Ensembl:ENSG00000095794|HPRD:00444|Vega:OTTHUMG00000017953	1390							1390	0	1
chr10	35524835	35541892	17057	+	NM_182721	CREM	CREM-2|ICER|hCREM-2	cAMP responsive element modulator	HGNC:2352|MIM:123812|Ensembl:ENSG00000095794|HPRD:00444|Vega:OTTHUMG00000017953	1390							1390	0	1
chr10	35524835	35541892	17057	+	NM_182722	CREM	CREM-2|ICER|hCREM-2	cAMP responsive element modulator	HGNC:2352|MIM:123812|Ensembl:ENSG00000095794|HPRD:00444|Vega:OTTHUMG00000017953	1390							1390	0	1
chr10	35524835	35541892	17057	+	NM_182723	CREM	CREM-2|ICER|hCREM-2	cAMP responsive element modulator	HGNC:2352|MIM:123812|Ensembl:ENSG00000095794|HPRD:00444|Vega:OTTHUMG00000017953	1390							1390	0	1
chr10	35524835	35541892	17057	+	NM_182724	CREM	CREM-2|ICER|hCREM-2	cAMP responsive element modulator	HGNC:2352|MIM:123812|Ensembl:ENSG00000095794|HPRD:00444|Vega:OTTHUMG00000017953	1390							1390	0	1
chr10	35524835	35541892	17057	+	NM_182725	CREM	CREM-2|ICER|hCREM-2	cAMP responsive element modulator	HGNC:2352|MIM:123812|Ensembl:ENSG00000095794|HPRD:00444|Vega:OTTHUMG00000017953	1390							1390	0	1
chr10	35575958	35900853	324895	+	NM_181698	CCNY	C10orf9|CBCP1|CCNX|CFP1	cyclin Y	HGNC:23354|MIM:612786|Ensembl:ENSG00000108100|HPRD:10700|Vega:OTTHUMG00000017955	219771		chr10-35575958-35900853-NM_181698	chr10-35575958-35900853-NM_181698		NM_181698	665	219771	0	1	NM_181698	spleen
chr10	35665807	35900853	235046	+	NM_145012	CCNY	C10orf9|CBCP1|CCNX|CFP1	cyclin Y	HGNC:23354|MIM:612786|Ensembl:ENSG00000108100|HPRD:10700|Vega:OTTHUMG00000017955	219771			chr10-35665807-35900853-NM_145012		NM_145012	665	219771	0	1	NM_145012	spleen
chr10	35934343	35937869	3526	+	NM_153368	GJD4	CX40.1|RP11-425A6.2	gap junction protein, delta 4, 40.1kDa	HGNC:23296|MIM:611922|Ensembl:ENSG00000177291|HPRD:13103|Vega:OTTHUMG00000017957	219770							219770	0	1
chr10	35967182	35970368	3186	-	NM_031866	FZD8	FZ-8|hFZ8	frizzled family receptor 8	HGNC:4046|MIM:606146|Ensembl:ENSG00000177283|HPRD:05852|Vega:OTTHUMG00000017956	8325							8325	0	1
chr10	37454790	37561501	106711	+	NM_052997	ANKRD30A	NY-BR-1	ankyrin repeat domain 30A	HGNC:17234|MIM:610856|Ensembl:ENSG00000148513|HPRD:10125|Vega:OTTHUMG00000017968	91074							91074	8	1	NM_052997	mammary_gland
chr10	37930371	37931865	1494	-	NM_001190489	MTRNR2L7	HN7	MT-RNR2-like 7	HGNC:37164|Ensembl:ENSG00000256892	100288485
chr10	3808187	3817473	9286	-	NM_001160124	KLF6	BCD1|CBA1|COPEB|CPBP|GBF|PAC1|ST12|ZF9	Kruppel-like factor 6	HGNC:2235|MIM:602053|Ensembl:ENSG00000067082|HPRD:03632|Vega:OTTHUMG00000017567	1316							1316	0	1				1316	Gastric cancer, somatic, 137215 (3);Prostate cancer, somatic, 176807 (3)	1316	1316	E,O	Mis,N	Somatic
chr10	3808187	3817473	9286	-	NM_001160125	KLF6	BCD1|CBA1|COPEB|CPBP|GBF|PAC1|ST12|ZF9	Kruppel-like factor 6	HGNC:2235|MIM:602053|Ensembl:ENSG00000067082|HPRD:03632|Vega:OTTHUMG00000017567	1316							1316	0	1				1316	Gastric cancer, somatic, 137215 (3);Prostate cancer, somatic, 176807 (3)	1316	1316	E,O	Mis,N	Somatic
chr10	3808187	3817473	9286	-	NM_001300	KLF6	BCD1|CBA1|COPEB|CPBP|GBF|PAC1|ST12|ZF9	Kruppel-like factor 6	HGNC:2235|MIM:602053|Ensembl:ENSG00000067082|HPRD:03632|Vega:OTTHUMG00000017567	1316							1316	0	1				1316	Gastric cancer, somatic, 137215 (3);Prostate cancer, somatic, 176807 (3)	1316	1316	E,O	Mis,N	Somatic
chr10	38157904	38186492	28588	-	NM_021045	ZNF248	bA162G10.3	zinc finger protein 248	HGNC:13041|Ensembl:ENSG00000198105|HPRD:15757|Vega:OTTHUMG00000017980	57209					NM_021045	666	57209	5	1
chr10	38278800	38305459	26659	-	NM_145011	ZNF25	KOX19|Zfp9	zinc finger protein 25	HGNC:13043|MIM:194528|Ensembl:ENSG00000175395|HPRD:01916|Vega:OTTHUMG00000019344	219749					NM_145011	666	219749	5	1
chr10	38339583	38389001	49418	+	NM_006954	ZNF33A	KOX2|KOX31|KOX5|NF11A|ZNF11|ZNF11A|ZNF33|ZZAPK	zinc finger protein 33A	HGNC:13096|MIM:194521|Ensembl:ENSG00000189180|HPRD:11710|Vega:OTTHUMG00000017983	7581					NM_006954	666	7581	5	1
chr10	38339583	38389001	49418	+	NM_006974	ZNF33A	KOX2|KOX31|KOX5|NF11A|ZNF11|ZNF11A|ZNF33|ZZAPK	zinc finger protein 33A	HGNC:13096|MIM:194521|Ensembl:ENSG00000189180|HPRD:11710|Vega:OTTHUMG00000017983	7581					NM_006974	666	7581	5	1
chr10	38423269	38452284	29015	+	NM_001007094	ZNF37A	KOX21|ZNF37	zinc finger protein 37A	HGNC:13102|Ensembl:ENSG00000075407|HPRD:18508|Vega:OTTHUMG00000017990	7587					NM_001007094	666	7587	5	1
chr10	38423269	38452284	29015	+	NM_001178101	ZNF37A	KOX21|ZNF37	zinc finger protein 37A	HGNC:13102|Ensembl:ENSG00000075407|HPRD:18508|Vega:OTTHUMG00000017990	7587					NM_001178101	666	7587	5	1
chr10	38423269	38452284	29015	+	NM_003421	ZNF37A	KOX21|ZNF37	zinc finger protein 37A	HGNC:13102|Ensembl:ENSG00000075407|HPRD:18508|Vega:OTTHUMG00000017990	7587					NM_003421	666	7587	5	1
chr10	42404560	42453998	49438	-	NM_006955	ZNF33B	KOX2|KOX31|ZNF11B	zinc finger protein 33B	HGNC:13097|MIM:194522|Ensembl:ENSG00000196693|HPRD:01912|Vega:OTTHUMG00000018014	7582					NM_006955	666	7582	5	1
chr10	42597959	42650391	52432	+	NM_014753	BMS1	BMS1L	BMS1 homolog, ribosome assembly protein (yeast)	HGNC:23505|MIM:611448|Ensembl:ENSG00000165733|HPRD:10689|Vega:OTTHUMG00000018020	9790							9790	0	1	NM_014753	muscle
chr10	42892522	42942958	50436	+	NM_020630	RET	CDHF12|CDHR16|HSCR1|MEN2A|MEN2B|MTC1|PTC|RET-ELE1|RET51	ret proto-oncogene	HGNC:9967|MIM:164761|Ensembl:ENSG00000165731|HPRD:01266|Vega:OTTHUMG00000018024	5979							5979	0	1			NM_020630	5979	Central hypoventilation syndrome, congenital, 209880 (3);Medullary thyroid carcinoma, 155240 (3);Multiple endocrine neoplasia IIA, 171400 (3);Multiple endocrine neoplasia IIB, 162300 (3);Pheochromocytoma, 171300 (3);Renal agenesis, 191830 (3);{Hirschsprung disease, susceptibility to, 1}, 142623 (3)	5979	5979	E,O	T,Mis,N,F	Somatic,Germline										5979
chr10	42892522	42945803	53281	+	NM_020975	RET	CDHF12|CDHR16|HSCR1|MEN2A|MEN2B|MTC1|PTC|RET-ELE1|RET51	ret proto-oncogene	HGNC:9967|MIM:164761|Ensembl:ENSG00000165731|HPRD:01266|Vega:OTTHUMG00000018024	5979							5979	0	1			NM_020975	5979	Central hypoventilation syndrome, congenital, 209880 (3);Medullary thyroid carcinoma, 155240 (3);Multiple endocrine neoplasia IIA, 171400 (3);Multiple endocrine neoplasia IIB, 162300 (3);Pheochromocytoma, 171300 (3);Renal agenesis, 191830 (3);{Hirschsprung disease, susceptibility to, 1}, 142623 (3)	5979	5979	E,O	T,Mis,N,F	Somatic,Germline	NM_020975	NM_020975	NM_020975			NM_020975				NM_020975
chr10	42953939	43000755	46816	+	NM_018590	CSGALNACT2	CHGN2|GALNACT-2|GALNACT2	chondroitin sulfate N-acetylgalactosaminyltransferase 2	HGNC:24292|Ensembl:ENSG00000169826|HPRD:11348|Vega:OTTHUMG00000018023	55454							55454	0	1	NM_018590	blood
chr10	43009989	43082373	72384	-	NM_145313	RASGEF1A	CG4853	RasGEF domain family, member 1A	HGNC:24246|Ensembl:ENSG00000198915|HPRD:15211|Vega:OTTHUMG00000018025	221002							221002	0	1
chr10	43187097	43191789	4692	+	NM_001184963	FXYD4	CHIF	FXYD domain containing ion transport regulator 4	HGNC:4028|Ensembl:ENSG00000150201|HPRD:07019|Vega:OTTHUMG00000018027	53828							53828	5	1
chr10	43187097	43191789	4692	+	NM_173160	FXYD4	CHIF	FXYD domain containing ion transport regulator 4	HGNC:4028|Ensembl:ENSG00000150201|HPRD:07019|Vega:OTTHUMG00000018027	53828							53828	5	1	NM_173160	kidney
chr10	43201070	43212285	11215	-	NM_001098208	HNRNPF	HNRPF|OK/SW-cl.23|mcs94-1	heterogeneous nuclear ribonucleoprotein F	HGNC:5039|MIM:601037|Ensembl:ENSG00000169813|HPRD:03023|Vega:OTTHUMG00000018029	3185							3185	5	1
chr10	43201070	43212800	11730	-	NM_001098207	HNRNPF	HNRPF|OK/SW-cl.23|mcs94-1	heterogeneous nuclear ribonucleoprotein F	HGNC:5039|MIM:601037|Ensembl:ENSG00000169813|HPRD:03023|Vega:OTTHUMG00000018029	3185							3185	5	1
chr10	43201070	43223305	22235	-	NM_001098206	HNRNPF	HNRPF|OK/SW-cl.23|mcs94-1	heterogeneous nuclear ribonucleoprotein F	HGNC:5039|MIM:601037|Ensembl:ENSG00000169813|HPRD:03023|Vega:OTTHUMG00000018029	3185							3185	5	1
chr10	43201070	43224338	23268	-	NM_001098205	HNRNPF	HNRPF|OK/SW-cl.23|mcs94-1	heterogeneous nuclear ribonucleoprotein F	HGNC:5039|MIM:601037|Ensembl:ENSG00000169813|HPRD:03023|Vega:OTTHUMG00000018029	3185							3185	5	1
chr10	43201070	43224662	23592	-	NM_004966	HNRNPF	HNRPF|OK/SW-cl.23|mcs94-1	heterogeneous nuclear ribonucleoprotein F	HGNC:5039|MIM:601037|Ensembl:ENSG00000169813|HPRD:03023|Vega:OTTHUMG00000018029	3185							3185	5	1
chr10	43201070	43224702	23632	-	NM_001098204	HNRNPF	HNRPF|OK/SW-cl.23|mcs94-1	heterogeneous nuclear ribonucleoprotein F	HGNC:5039|MIM:601037|Ensembl:ENSG00000169813|HPRD:03023|Vega:OTTHUMG00000018029	3185							3185	5	1
chr10	43371798	43383913	12115	-	NM_005674	ZNF239	HOK-2|MOK2	zinc finger protein 239	HGNC:13031|MIM:601069|Ensembl:ENSG00000196793|HPRD:03044|Vega:OTTHUMG00000018033	8187					NM_005674	666	8187	5	1
chr10	43371798	43390071	18273	-	NM_001099282	ZNF239	HOK-2|MOK2	zinc finger protein 239	HGNC:13031|MIM:601069|Ensembl:ENSG00000196793|HPRD:03044|Vega:OTTHUMG00000018033	8187					NM_001099282	666	8187	5	1
chr10	43371798	43390072	18274	-	NM_001099283	ZNF239	HOK-2|MOK2	zinc finger protein 239	HGNC:13031|MIM:601069|Ensembl:ENSG00000196793|HPRD:03044|Vega:OTTHUMG00000018033	8187					NM_001099283	666	8187	5	1
chr10	43371798	43390072	18274	-	NM_001099284	ZNF239	HOK-2|MOK2	zinc finger protein 239	HGNC:13031|MIM:601069|Ensembl:ENSG00000196793|HPRD:03044|Vega:OTTHUMG00000018033	8187					NM_001099284	666	8187	5	1
chr10	43421860	43433358	11498	+	NM_145312	ZNF485	-	zinc finger protein 485	HGNC:23440|Ensembl:ENSG00000198298|HPRD:15800|Vega:OTTHUMG00000018040	220992					NM_145312	666	220992	5	1
chr10	43459312	43464158	4846	-	NM_001005368	ZNF32	KOX30	zinc finger protein 32	HGNC:13095|MIM:194539|Ensembl:ENSG00000169740|HPRD:01924|Vega:OTTHUMG00000018043	7580				7580	NM_001005368	666	7580	5	1
chr10	43459312	43464332	5020	-	NM_006973	ZNF32	KOX30	zinc finger protein 32	HGNC:13095|MIM:194539|Ensembl:ENSG00000169740|HPRD:01924|Vega:OTTHUMG00000018043	7580				7580	NM_006973	666	7580	5	1
chr10	44185610	44200551	14941	-	NM_000609	CXCL12	IRH|PBSF|SCYB12|SDF1|SDF1A|SDF1B|TLSF|TPAR1	chemokine (C-X-C motif) ligand 12	HGNC:10672|MIM:600835|Ensembl:ENSG00000107562|HPRD:02904|Vega:OTTHUMG00000018054	6387							6387	2	1	NM_000609	heart,soft_tissue,spleen	NM_000609	6387	{AIDS, resistance to}, 609423 (3)
chr10	44191320	44200551	9231	-	NM_001033886	CXCL12	IRH|PBSF|SCYB12|SDF1|SDF1A|SDF1B|TLSF|TPAR1	chemokine (C-X-C motif) ligand 12	HGNC:10672|MIM:600835|Ensembl:ENSG00000107562|HPRD:02904|Vega:OTTHUMG00000018054	6387							6387	2	1			NM_001033886	6387	{AIDS, resistance to}, 609423 (3)
chr10	44192515	44200551	8036	-	NM_001178134	CXCL12	IRH|PBSF|SCYB12|SDF1|SDF1A|SDF1B|TLSF|TPAR1	chemokine (C-X-C motif) ligand 12	HGNC:10672|MIM:600835|Ensembl:ENSG00000107562|HPRD:02904|Vega:OTTHUMG00000018054	6387							6387	2	1			NM_001178134	6387	{AIDS, resistance to}, 609423 (3)
chr10	44192515	44200551	8036	-	NM_199168	CXCL12	IRH|PBSF|SCYB12|SDF1|SDF1A|SDF1B|TLSF|TPAR1	chemokine (C-X-C motif) ligand 12	HGNC:10672|MIM:600835|Ensembl:ENSG00000107562|HPRD:02904|Vega:OTTHUMG00000018054	6387							6387	2	1	NM_199168	heart,soft_tissue,spleen	NM_199168	6387	{AIDS, resistance to}, 609423 (3)
chr10	44726769	44750648	23879	+	NM_001123376	TMEM72	C10orf127|KSP37|bA285G1.3	transmembrane protein 72	HGNC:31658|Ensembl:ENSG00000187783|Vega:OTTHUMG00000018067	643236							643236	1	1
chr10	44775224	44810178	34954	+	NM_032023	RASSF4	AD037	Ras association (RalGDS/AF-6) domain family member 4	HGNC:20793|MIM:610559|Ensembl:ENSG00000107551|HPRD:15219|Vega:OTTHUMG00000018060	83937		chr10-44775224-44810178-NM_032023					83937	3	1	NM_032023	tongue	NM_032023
chr10	44791714	44794336	2622	-	NM_007021	C10orf10	DEPP|FIG	chromosome 10 open reading frame 10	HGNC:23355|MIM:611309|Ensembl:ENSG00000165507|HPRD:12558|Vega:OTTHUMG00000018063	11067							11067	3	1	NM_007021	soft_tissue
chr10	44813151	44816476	3325	-	NM_001039380	C10orf25	-	chromosome 10 open reading frame 25	HGNC:23509|Ensembl:ENSG00000165511|Vega:OTTHUMG00000018066	220979		chr10-44813151-44816476-NM_001039380					220979	5	1
chr10	44816278	44820783	4505	+	NM_006963	ZNF22	HKR-T1|KOX15|ZNF422|Zfp422	zinc finger protein 22 (KOX 15)	HGNC:13012|MIM:194529|Ensembl:ENSG00000165512|HPRD:01917|Vega:OTTHUMG00000018064	7570				7570	NM_006963	666	7570	4	1
chr10	45118107	45131062	12955	-	NM_001004297	OR13A1	-	olfactory receptor, family 13, subfamily A, member 1	HGNC:14772|Ensembl:ENSG00000256574|HPRD:14904|Vega:OTTHUMG00000018080	79290
chr10	45189634	45261569	71935	+	NM_000698	ALOX5	5-LO|5-LOX|5LPG|LOG5	arachidonate 5-lipoxygenase	HGNC:435|MIM:152390|Ensembl:ENSG00000012779|HPRD:01065|Vega:OTTHUMG00000018081	240		chr10-45189634-45261569-NM_000698					240	0	1	NM_000698	blood,lymph_node		240	{Asthma, diminished response to antileukotriene treatment in}, 600807 (3);{Atherosclerosis, susceptibility to} (3)
chr10	45272822	45350825	78003	-	NM_001002266	MARCH8	MARCH-VIII|MIR|RNF178|c-MIR	membrane-associated ring finger (C3HC4) 8	HGNC:23356|MIM:613335|Ensembl:ENSG00000165406|HPRD:17466|Vega:OTTHUMG00000019345	220972			chr10-45272822-45350825-NM_001002266	220972			220972	0	1
chr10	45272822	45410360	137538	-	NM_001002265	MARCH8	MARCH-VIII|MIR|RNF178|c-MIR	membrane-associated ring finger (C3HC4) 8	HGNC:23356|MIM:613335|Ensembl:ENSG00000165406|HPRD:17466|Vega:OTTHUMG00000019345	220972			chr10-45272822-45410360-NM_001002265	220972			220972	0	1
chr10	45272822	45410360	137538	-	NM_145021	MARCH8	MARCH-VIII|MIR|RNF178|c-MIR	membrane-associated ring finger (C3HC4) 8	HGNC:23356|MIM:613335|Ensembl:ENSG00000165406|HPRD:17466|Vega:OTTHUMG00000019345	220972			chr10-45272822-45410360-NM_145021	220972			220972	0	1
chr10	45431044	45488257	57213	-	NM_001128324	ANUBL1	ANUBL1	zinc finger, AN1-type domain 4	HGNC:23504|Ensembl:ENSG00000172671|HPRD:16494|Vega:OTTHUMG00000018085	93550							93550	0	1
chr10	45431044	45488257	57213	-	NM_174890	ANUBL1	ANUBL1	zinc finger, AN1-type domain 4	HGNC:23504|Ensembl:ENSG00000172671|HPRD:16494|Vega:OTTHUMG00000018085	93550							93550	0	1	NM_174890	testis
chr10	45542653	45608418	65765	+	NM_001169106	FAM21C	FAM21A|VPEF	family with sequence similarity 21, member C	HGNC:23414|MIM:613631|Ensembl:ENSG00000172661|HPRD:11094|Vega:OTTHUMG00000018089	253725					NM_001169106	667
chr10	45542653	45608418	65765	+	NM_001169107	FAM21C	FAM21A|VPEF	family with sequence similarity 21, member C	HGNC:23414|MIM:613631|Ensembl:ENSG00000172661|HPRD:11094|Vega:OTTHUMG00000018089	253725					NM_001169107	667
chr10	45542653	45608418	65765	+	NM_015262	FAM21C	FAM21A|VPEF	family with sequence similarity 21, member C	HGNC:23414|MIM:613631|Ensembl:ENSG00000172661|HPRD:11094|Vega:OTTHUMG00000018089	253725					NM_015262	667
chr10	45641055	45662927	21872	-	NM_133446	AGAP4	CTGLF1|MRIP2	ArfGAP with GTPase domain, ankyrin repeat and PH domain 4	HGNC:23459|Ensembl:ENSG00000188234|HPRD:16771|Vega:OTTHUMG00000018088	119016					NM_133446	665	119016	10	1
chr10	45970128	46040064	69936	-	NM_001042357	PTPN20B	bA42B19.1	protein tyrosine phosphatase, non-receptor type 20B	HGNC:23423|MIM:610631|Ensembl:ENSG00000183675|HPRD:10898|Vega:OTTHUMG00000018151	26095					NM_001042357	668	26095	12;2	2
chr10	45970128	46040064	69936	-	NM_001042389	PTPN20A	CT126|PTPN20B|bA142I17.1|hPTPN20	protein tyrosine phosphatase, non-receptor type 20A	HGNC:23422|MIM:610630|Ensembl:ENSG00000204179|Vega:OTTHUMG00000018094	653129					NM_001042389	668	653129	12;2	2
chr10	45970128	46060666	90538	-	NM_001042358	PTPN20B	bA42B19.1	protein tyrosine phosphatase, non-receptor type 20B	HGNC:23423|MIM:610631|Ensembl:ENSG00000183675|HPRD:10898|Vega:OTTHUMG00000018151	26095					NM_001042358	668	26095	12;2	2
chr10	45970128	46060666	90538	-	NM_001042359	PTPN20B	bA42B19.1	protein tyrosine phosphatase, non-receptor type 20B	HGNC:23423|MIM:610631|Ensembl:ENSG00000183675|HPRD:10898|Vega:OTTHUMG00000018151	26095					NM_001042359	668	26095	12;2	2
chr10	45970128	46060666	90538	-	NM_001042360	PTPN20B	bA42B19.1	protein tyrosine phosphatase, non-receptor type 20B	HGNC:23423|MIM:610631|Ensembl:ENSG00000183675|HPRD:10898|Vega:OTTHUMG00000018151	26095					NM_001042360	668	26095	12;2	2
chr10	45970128	46060666	90538	-	NM_001042361	PTPN20B	bA42B19.1	protein tyrosine phosphatase, non-receptor type 20B	HGNC:23423|MIM:610631|Ensembl:ENSG00000183675|HPRD:10898|Vega:OTTHUMG00000018151	26095					NM_001042361	668	26095	12;2	2
chr10	45970128	46060666	90538	-	NM_001042362	PTPN20B	bA42B19.1	protein tyrosine phosphatase, non-receptor type 20B	HGNC:23423|MIM:610631|Ensembl:ENSG00000183675|HPRD:10898|Vega:OTTHUMG00000018151	26095					NM_001042362	668	26095	12;2	2
chr10	45970128	46060666	90538	-	NM_001042390	PTPN20A	CT126|PTPN20B|bA142I17.1|hPTPN20	protein tyrosine phosphatase, non-receptor type 20A	HGNC:23422|MIM:610630|Ensembl:ENSG00000204179|Vega:OTTHUMG00000018094	653129					NM_001042390	668	653129	12;2	2
chr10	45970128	46060666	90538	-	NM_001042391	PTPN20A	CT126|PTPN20B|bA142I17.1|hPTPN20	protein tyrosine phosphatase, non-receptor type 20A	HGNC:23422|MIM:610630|Ensembl:ENSG00000204179|Vega:OTTHUMG00000018094	653129					NM_001042391	668	653129	12;2	2
chr10	45970128	46060666	90538	-	NM_001042392	PTPN20A	CT126|PTPN20B|bA142I17.1|hPTPN20	protein tyrosine phosphatase, non-receptor type 20A	HGNC:23422|MIM:610630|Ensembl:ENSG00000204179|Vega:OTTHUMG00000018094	653129					NM_001042392	668	653129	12;2	2
chr10	45970128	46060666	90538	-	NM_001042393	PTPN20A	CT126|PTPN20B|bA142I17.1|hPTPN20	protein tyrosine phosphatase, non-receptor type 20A	HGNC:23422|MIM:610630|Ensembl:ENSG00000204179|Vega:OTTHUMG00000018094	653129					NM_001042393	668	653129	12;2	2
chr10	45970128	46060666	90538	-	NM_001042394	PTPN20A	CT126|PTPN20B|bA142I17.1|hPTPN20	protein tyrosine phosphatase, non-receptor type 20A	HGNC:23422|MIM:610630|Ensembl:ENSG00000204179|Vega:OTTHUMG00000018094	653129					NM_001042394	668	653129	12;2	2
chr10	45970128	46061009	90881	-	NM_001042363	PTPN20B	bA42B19.1	protein tyrosine phosphatase, non-receptor type 20B	HGNC:23423|MIM:610631|Ensembl:ENSG00000183675|HPRD:10898|Vega:OTTHUMG00000018151	26095					NM_001042363	668	26095	12;2	2
chr10	45970128	46061009	90881	-	NM_001042364	PTPN20B	bA42B19.1	protein tyrosine phosphatase, non-receptor type 20B	HGNC:23423|MIM:610631|Ensembl:ENSG00000183675|HPRD:10898|Vega:OTTHUMG00000018151	26095					NM_001042364	668	26095	12;2	2
chr10	45970128	46061009	90881	-	NM_001042365	PTPN20B	bA42B19.1	protein tyrosine phosphatase, non-receptor type 20B	HGNC:23423|MIM:610631|Ensembl:ENSG00000183675|HPRD:10898|Vega:OTTHUMG00000018151	26095							26095	12;2	2
chr10	45970128	46061009	90881	-	NM_001042387	PTPN20A	CT126|PTPN20B|bA142I17.1|hPTPN20	protein tyrosine phosphatase, non-receptor type 20A	HGNC:23422|MIM:610630|Ensembl:ENSG00000204179|Vega:OTTHUMG00000018094	653129					NM_001042387	668	653129	12;2	2
chr10	45970128	46061009	90881	-	NM_001042395	PTPN20A	CT126|PTPN20B|bA142I17.1|hPTPN20	protein tyrosine phosphatase, non-receptor type 20A	HGNC:23422|MIM:610630|Ensembl:ENSG00000204179|Vega:OTTHUMG00000018094	653129					NM_001042395	668	653129	12;2	2
chr10	45970128	46061009	90881	-	NM_001042396	PTPN20A	CT126|PTPN20B|bA142I17.1|hPTPN20	protein tyrosine phosphatase, non-receptor type 20A	HGNC:23422|MIM:610630|Ensembl:ENSG00000204179|Vega:OTTHUMG00000018094	653129					NM_001042396	668	653129	12;2	2
chr10	45970128	46061009	90881	-	NM_001042397	PTPN20A	CT126|PTPN20B|bA142I17.1|hPTPN20	protein tyrosine phosphatase, non-receptor type 20A	HGNC:23422|MIM:610630|Ensembl:ENSG00000204179|Vega:OTTHUMG00000018094	653129							653129	12;2	2
chr10	45970128	46061009	90881	-	NM_015605	PTPN20B	bA42B19.1	protein tyrosine phosphatase, non-receptor type 20B	HGNC:23423|MIM:610631|Ensembl:ENSG00000183675|HPRD:10898|Vega:OTTHUMG00000018151	26095					NM_015605	668	26095	12;2	2
chr10	46375450	46390607	15157	-	NM_181519	SYT15	CHR10SYT|sytXV	synaptotagmin XV	HGNC:17167|MIM:608081|Ensembl:ENSG00000204176|HPRD:12161|Vega:OTTHUMG00000018103	83849							83849	0	1
chr10	46377886	46390607	12721	-	NM_031912	SYT15	CHR10SYT|sytXV	synaptotagmin XV	HGNC:17167|MIM:608081|Ensembl:ENSG00000204176|HPRD:12161|Vega:OTTHUMG00000018103	83849							83849	0	1
chr10	46413551	46420574	7023	+	NM_014696	GPRIN2	GRIN2|KIAA0514	G protein regulated inducer of neurite outgrowth 2	HGNC:23730|MIM:611240|HPRD:13804	9721							9721	0	1	NM_014696	pancreas
chr10	46503539	46508326	4787	+	NM_005972	PPYR1	NPY4-R|NPY4R|PP1|Y4	pancreatic polypeptide receptor 1	HGNC:9329|MIM:601790|Ensembl:ENSG00000204174|HPRD:03476	5540							5540	0	1
chr10	46577989	46594128	16139	-	NM_001040084	ANXA8	ANX8	annexin A8	HGNC:546|MIM:602396|Ensembl:ENSG00000165390|Vega:OTTHUMG00000018143	653145					NM_001040084	670	653145	12	1
chr10	46577994	46594046	16052	-	NM_001098845	ANXA8L1	ANXA8|bA301J7.3	annexin A8-like 1	HGNC:23334|Ensembl:ENSG00000150165|Vega:OTTHUMG00000018114	728113					NM_001098845	670	728113	6	1
chr10	46597226	46601694	4468	-	NM_001137548	FAM25C	FAM25A|FAM25B|FAM25G|bA164N7.4	family with sequence similarity 25, member C	HGNC:23586|Ensembl:ENSG00000188279|Vega:OTTHUMG00000018165	644054					NM_001137548	671	644054	12;5;9	3
chr10	46597226	46601694	4468	-	NM_001137549	FAM25G	FAM25A|FAM25B|FAM25C|bA301J7.4	family with sequence similarity 25, member G	HGNC:23590|Ensembl:ENSG00000197910|Vega:OTTHUMG00000018140	100133093					NM_001137549	671	100133093	12;5;9	3
chr10	46597226	46601694	4468	-	NM_001137556	FAM25B	FAM25A|FAM25C|FAM25G|bA144G6.8	family with sequence similarity 25, member B	HGNC:23584|Ensembl:ENSG00000189090|Vega:OTTHUMG00000018117	100132929					NM_001137556	671	100132929	12;5;9	3
chr10	46611849	46633632	21783	-	NM_001190810	AGAP9	AGAP-9|CTGLF6|bA301J7.2	ArfGAP with GTPase domain, ankyrin repeat and PH domain 9	HGNC:23463|Ensembl:ENSG00000198035|Vega:OTTHUMG00000018141	642517					NM_001190810	665	642517	12	1
chr10	47216925	47233046	16121	+	NM_001630	ANXA8L2	ANXA8|bA145E20.2	annexin A8-like 2	HGNC:23335|Ensembl:ENSG00000186807|HPRD:03866|Vega:OTTHUMG00000018131	244					NM_001630	670	244	12	1	NM_001630	bladder,stomach
chr10	47414028	47469423	55395	+	NM_018232	FAM21B	FAM21A|bA98I6.1	family with sequence similarity 21, member B	HGNC:23417|Ensembl:ENSG00000152726|Vega:OTTHUMG00000018133	55747					NM_018232	667	55747	11	1
chr10	47835729	47857514	21785	+	NM_001190810	AGAP9	AGAP-9|CTGLF6|bA301J7.2	ArfGAP with GTPase domain, ankyrin repeat and PH domain 9	HGNC:23463|Ensembl:ENSG00000198035|Vega:OTTHUMG00000018141	642517					NM_001190810	665	642517	12	1
chr10	47867667	47872131	4464	+	NM_001137548	FAM25C	FAM25A|FAM25B|FAM25G|bA164N7.4	family with sequence similarity 25, member C	HGNC:23586|Ensembl:ENSG00000188279|Vega:OTTHUMG00000018165	644054					NM_001137548	671	644054	12;5;9	3
chr10	47867667	47872131	4464	+	NM_001137549	FAM25G	FAM25A|FAM25B|FAM25C|bA301J7.4	family with sequence similarity 25, member G	HGNC:23590|Ensembl:ENSG00000197910|Vega:OTTHUMG00000018140	100133093					NM_001137549	671	100133093	12;5;9	3
chr10	47867667	47872131	4464	+	NM_001137556	FAM25B	FAM25A|FAM25C|FAM25G|bA144G6.8	family with sequence similarity 25, member B	HGNC:23584|Ensembl:ENSG00000189090|Vega:OTTHUMG00000018117	100132929					NM_001137556	671	100132929	12;5;9	3
chr10	47875230	47891374	16144	+	NM_001040084	ANXA8	ANX8	annexin A8	HGNC:546|MIM:602396|Ensembl:ENSG00000165390|Vega:OTTHUMG00000018143	653145					NM_001040084	670	653145	12	1
chr10	47875312	47891369	16057	+	NM_001098845	ANXA8L1	ANXA8|bA301J7.3	annexin A8-like 1	HGNC:23334|Ensembl:ENSG00000150165|Vega:OTTHUMG00000018114	728113					NM_001098845	670	728113	6	1
chr10	47975094	47993874	18780	+	NM_153034	ZNF488	-	zinc finger protein 488	HGNC:23535|Ensembl:ENSG00000165388|HPRD:15801|Vega:OTTHUMG00000018148	118738							118738	0	1
chr10	48001492	48010997	9505	-	NM_002900	RBP3	D10S64|D10S65|D10S66|IRBP|RBPI	retinol binding protein 3, interstitial	HGNC:9921|MIM:180290|Ensembl:ENSG00000107618|HPRD:01581|Vega:OTTHUMG00000018147	5949							5949	0	1	NM_002900	eye
chr10	48033097	48036859	3762	-	NM_016204	GDF2	BMP-9|BMP9	growth differentiation factor 2	HGNC:4217|MIM:605120|Ensembl:ENSG00000128802|HPRD:05492|Vega:OTTHUMG00000018149	2658					NM_016204	673	2658	0	1			NM_016204
chr10	48045793	48059144	13351	-	NM_004962	GDF10	BMP-3b|BMP3B	growth differentiation factor 10	HGNC:4215|MIM:601361|Ensembl:ENSG00000107623|HPRD:03218|Vega:OTTHUMG00000018144	2662					NM_004962	673	2662	0	1	NM_004962	testis
chr10	48357047	48426991	69944	-	NM_001042357	PTPN20B	bA42B19.1	protein tyrosine phosphatase, non-receptor type 20B	HGNC:23423|MIM:610631|Ensembl:ENSG00000183675|HPRD:10898|Vega:OTTHUMG00000018151	26095					NM_001042357	668	26095	12;2	2
chr10	48357047	48426991	69944	-	NM_001042389	PTPN20A	CT126|PTPN20B|bA142I17.1|hPTPN20	protein tyrosine phosphatase, non-receptor type 20A	HGNC:23422|MIM:610630|Ensembl:ENSG00000204179|Vega:OTTHUMG00000018094	653129					NM_001042389	668	653129	12;2	2
chr10	48357047	48447587	90540	-	NM_001042358	PTPN20B	bA42B19.1	protein tyrosine phosphatase, non-receptor type 20B	HGNC:23423|MIM:610631|Ensembl:ENSG00000183675|HPRD:10898|Vega:OTTHUMG00000018151	26095					NM_001042358	668	26095	12;2	2
chr10	48357047	48447587	90540	-	NM_001042359	PTPN20B	bA42B19.1	protein tyrosine phosphatase, non-receptor type 20B	HGNC:23423|MIM:610631|Ensembl:ENSG00000183675|HPRD:10898|Vega:OTTHUMG00000018151	26095					NM_001042359	668	26095	12;2	2
chr10	48357047	48447587	90540	-	NM_001042360	PTPN20B	bA42B19.1	protein tyrosine phosphatase, non-receptor type 20B	HGNC:23423|MIM:610631|Ensembl:ENSG00000183675|HPRD:10898|Vega:OTTHUMG00000018151	26095					NM_001042360	668	26095	12;2	2
chr10	48357047	48447587	90540	-	NM_001042361	PTPN20B	bA42B19.1	protein tyrosine phosphatase, non-receptor type 20B	HGNC:23423|MIM:610631|Ensembl:ENSG00000183675|HPRD:10898|Vega:OTTHUMG00000018151	26095					NM_001042361	668	26095	12;2	2
chr10	48357047	48447587	90540	-	NM_001042362	PTPN20B	bA42B19.1	protein tyrosine phosphatase, non-receptor type 20B	HGNC:23423|MIM:610631|Ensembl:ENSG00000183675|HPRD:10898|Vega:OTTHUMG00000018151	26095					NM_001042362	668	26095	12;2	2
chr10	48357047	48447587	90540	-	NM_001042390	PTPN20A	CT126|PTPN20B|bA142I17.1|hPTPN20	protein tyrosine phosphatase, non-receptor type 20A	HGNC:23422|MIM:610630|Ensembl:ENSG00000204179|Vega:OTTHUMG00000018094	653129					NM_001042390	668	653129	12;2	2
chr10	48357047	48447587	90540	-	NM_001042391	PTPN20A	CT126|PTPN20B|bA142I17.1|hPTPN20	protein tyrosine phosphatase, non-receptor type 20A	HGNC:23422|MIM:610630|Ensembl:ENSG00000204179|Vega:OTTHUMG00000018094	653129					NM_001042391	668	653129	12;2	2
chr10	48357047	48447587	90540	-	NM_001042392	PTPN20A	CT126|PTPN20B|bA142I17.1|hPTPN20	protein tyrosine phosphatase, non-receptor type 20A	HGNC:23422|MIM:610630|Ensembl:ENSG00000204179|Vega:OTTHUMG00000018094	653129					NM_001042392	668	653129	12;2	2
chr10	48357047	48447587	90540	-	NM_001042393	PTPN20A	CT126|PTPN20B|bA142I17.1|hPTPN20	protein tyrosine phosphatase, non-receptor type 20A	HGNC:23422|MIM:610630|Ensembl:ENSG00000204179|Vega:OTTHUMG00000018094	653129					NM_001042393	668	653129	12;2	2
chr10	48357047	48447587	90540	-	NM_001042394	PTPN20A	CT126|PTPN20B|bA142I17.1|hPTPN20	protein tyrosine phosphatase, non-receptor type 20A	HGNC:23422|MIM:610630|Ensembl:ENSG00000204179|Vega:OTTHUMG00000018094	653129					NM_001042394	668	653129	12;2	2
chr10	48357047	48447930	90883	-	NM_001042363	PTPN20B	bA42B19.1	protein tyrosine phosphatase, non-receptor type 20B	HGNC:23423|MIM:610631|Ensembl:ENSG00000183675|HPRD:10898|Vega:OTTHUMG00000018151	26095					NM_001042363	668	26095	12;2	2
chr10	48357047	48447930	90883	-	NM_001042364	PTPN20B	bA42B19.1	protein tyrosine phosphatase, non-receptor type 20B	HGNC:23423|MIM:610631|Ensembl:ENSG00000183675|HPRD:10898|Vega:OTTHUMG00000018151	26095					NM_001042364	668	26095	12;2	2
chr10	48357047	48447930	90883	-	NM_001042365	PTPN20B	bA42B19.1	protein tyrosine phosphatase, non-receptor type 20B	HGNC:23423|MIM:610631|Ensembl:ENSG00000183675|HPRD:10898|Vega:OTTHUMG00000018151	26095							26095	12;2	2
chr10	48357047	48447930	90883	-	NM_001042387	PTPN20A	CT126|PTPN20B|bA142I17.1|hPTPN20	protein tyrosine phosphatase, non-receptor type 20A	HGNC:23422|MIM:610630|Ensembl:ENSG00000204179|Vega:OTTHUMG00000018094	653129					NM_001042387	668	653129	12;2	2
chr10	48357047	48447930	90883	-	NM_001042395	PTPN20A	CT126|PTPN20B|bA142I17.1|hPTPN20	protein tyrosine phosphatase, non-receptor type 20A	HGNC:23422|MIM:610630|Ensembl:ENSG00000204179|Vega:OTTHUMG00000018094	653129					NM_001042395	668	653129	12;2	2
chr10	48357047	48447930	90883	-	NM_001042396	PTPN20A	CT126|PTPN20B|bA142I17.1|hPTPN20	protein tyrosine phosphatase, non-receptor type 20A	HGNC:23422|MIM:610630|Ensembl:ENSG00000204179|Vega:OTTHUMG00000018094	653129					NM_001042396	668	653129	12;2	2
chr10	48357047	48447930	90883	-	NM_001042397	PTPN20A	CT126|PTPN20B|bA142I17.1|hPTPN20	protein tyrosine phosphatase, non-receptor type 20A	HGNC:23422|MIM:610630|Ensembl:ENSG00000204179|Vega:OTTHUMG00000018094	653129							653129	12;2	2
chr10	48357047	48447930	90883	-	NM_015605	PTPN20B	bA42B19.1	protein tyrosine phosphatase, non-receptor type 20B	HGNC:23423|MIM:610631|Ensembl:ENSG00000183675|HPRD:10898|Vega:OTTHUMG00000018151	26095					NM_015605	668	26095	12;2	2
chr10	4858401	4880251	21850	+	NM_001040177	AKR1E2	AKR1CL2|AKRDC1|LoopADR	aldo-keto reductase family 1, member E2	HGNC:23437|Ensembl:ENSG00000165568|HPRD:07472|Vega:OTTHUMG00000017577	83592					NM_001040177	656	83592	4	1
chr10	48873378	48877831	4453	-	NM_001137548	FAM25C	FAM25A|FAM25B|FAM25G|bA164N7.4	family with sequence similarity 25, member C	HGNC:23586|Ensembl:ENSG00000188279|Vega:OTTHUMG00000018165	644054					NM_001137548	671	644054	12;5;9	3
chr10	48873378	48877831	4453	-	NM_001137549	FAM25G	FAM25A|FAM25B|FAM25C|bA301J7.4	family with sequence similarity 25, member G	HGNC:23590|Ensembl:ENSG00000197910|Vega:OTTHUMG00000018140	100133093					NM_001137549	671	100133093	12;5;9	3
chr10	48873378	48877831	4453	-	NM_001137556	FAM25B	FAM25A|FAM25C|FAM25G|bA144G6.8	family with sequence similarity 25, member B	HGNC:23584|Ensembl:ENSG00000189090|Vega:OTTHUMG00000018117	100132929					NM_001137556	671	100132929	12;5;9	3
chr10	49034607	49152947	118340	-	NM_001018071	FRMPD2	PDZD5C|PDZK4|PDZK5C	FERM and PDZ domain containing 2	HGNC:28572|MIM:613323|Ensembl:ENSG00000170324|HPRD:17019|Vega:OTTHUMG00000018171	143162							143162	2	1
chr10	49279692	49313189	33497	+	NM_002750	MAPK8	JNK|JNK-46|JNK1|JNK1A2|JNK21B1/2|PRKM8|SAPK1|SAPK1c	mitogen-activated protein kinase 8	HGNC:6881|MIM:601158|Ensembl:ENSG00000107643|HPRD:03100|Vega:OTTHUMG00000018172	5599					NM_002750	674	5599	0	1
chr10	49279692	49313189	33497	+	NM_139046	MAPK8	JNK|JNK-46|JNK1|JNK1A2|JNK21B1/2|PRKM8|SAPK1|SAPK1c	mitogen-activated protein kinase 8	HGNC:6881|MIM:601158|Ensembl:ENSG00000107643|HPRD:03100|Vega:OTTHUMG00000018172	5599					NM_139046	674	5599	0	1
chr10	49279692	49313189	33497	+	NM_139047	MAPK8	JNK|JNK-46|JNK1|JNK1A2|JNK21B1/2|PRKM8|SAPK1|SAPK1c	mitogen-activated protein kinase 8	HGNC:6881|MIM:601158|Ensembl:ENSG00000107643|HPRD:03100|Vega:OTTHUMG00000018172	5599					NM_139047	674	5599	0	1
chr10	49279692	49313189	33497	+	NM_139049	MAPK8	JNK|JNK-46|JNK1|JNK1A2|JNK21B1/2|PRKM8|SAPK1|SAPK1c	mitogen-activated protein kinase 8	HGNC:6881|MIM:601158|Ensembl:ENSG00000107643|HPRD:03100|Vega:OTTHUMG00000018172	5599					NM_139049	674	5599	0	1
chr10	49324084	49483144	159060	-	NM_021226	ARHGAP22	RhoGAP2|RhoGap22	Rho GTPase activating protein 22	HGNC:30320|MIM:610585|Ensembl:ENSG00000128805|HPRD:12476|Vega:OTTHUMG00000018176	58504			chr10-49324084-49483144-NM_021226				58504	0	1
chr10	49563523	49861007	297484	+	NM_020945	WDFY4	C10orf64	WDFY family member 4	HGNC:29323|MIM:613316|Ensembl:ENSG00000128815|Vega:OTTHUMG00000018180	57705	chr10-49563523-49861007-NM_020945						57705	0	1
chr10	49787534	49792286	4752	-	NM_001006939	LRRC18	UNQ933|UNQ9338|VKGE9338	leucine rich repeat containing 18	HGNC:23199|Ensembl:ENSG00000165383|HPRD:17450|Vega:OTTHUMG00000018182	474354							474354	0	1
chr10	49892338	49993565	101227	-	NM_001031746	VSTM4	C10orf72	V-set and transmembrane domain containing 4	HGNC:26470|Ensembl:ENSG00000165633|HPRD:08503|Vega:OTTHUMG00000018184	196740							196740	0	1			NM_001031746
chr10	4995453	5010158	14705	+	NM_001353	AKR1C1	2-ALPHA-HSD|20-ALPHA-HSD|C9|DD1|DD1/DD2|DDH|DDH1|H-37|HAKRC|HBAB|MBAB	aldo-keto reductase family 1, member C1 (dihydrodiol dehydrogenase 1; 20-alpha (3-alpha)-hydroxysteroid dehydrogenase)	HGNC:384|MIM:600449|Ensembl:ENSG00000187134|HPRD:07194|Vega:OTTHUMG00000017580	1645					NM_001353	656				NM_001353	bladder,liver				1645
chr10	49980222	49993565	13343	-	NM_144984	VSTM4	C10orf72	V-set and transmembrane domain containing 4	HGNC:26470|Ensembl:ENSG00000165633|HPRD:08503|Vega:OTTHUMG00000018184	196740							196740	0	1			NM_144984
chr10	50009206	50012071	2865	-	NM_001164484	FAM170B	C10orf73	family with sequence similarity 170, member B	HGNC:19736|Ensembl:ENSG00000172538|Vega:OTTHUMG00000018187	170370							170370	3	1
chr10	50033896	50066413	32517	-	NM_001010863	C10orf128	-	chromosome 10 open reading frame 128	HGNC:27274|Ensembl:ENSG00000204161|Vega:OTTHUMG00000018188	170371							170371	2	1
chr10	50177192	50205543	28351	+	NM_001135196	C10orf71	-	chromosome 10 open reading frame 71	HGNC:26973|Ensembl:ENSG00000177354|HPRD:10699|Vega:OTTHUMG00000018190	118461							118461	0	1
chr10	50177192	50205543	28351	+	NM_199459	C10orf71	-	chromosome 10 open reading frame 71	HGNC:26973|Ensembl:ENSG00000177354|HPRD:10699|Vega:OTTHUMG00000018190	118461							118461	0	1	NM_199459	muscle
chr10	5021964	5050207	28243	-	NM_001354	AKR1C2	AKR1C-pseudo|BABP|DD|DD2|DDH2|HAKRD|HBAB|MCDR2|SRXY8	aldo-keto reductase family 1, member C2 (dihydrodiol dehydrogenase 2; bile acid binding protein; 3-alpha hydroxysteroid dehydrogenase, type III)	HGNC:385|MIM:600450|Ensembl:ENSG00000151632|HPRD:11857|Vega:OTTHUMG00000017584	1646					NM_001354	656	1646	5	1	NM_001354	bladder,liver,lung		1646	46XY sex reversal 8, 614279 (3);Obesity, hyperphagia, and developmental delay (3)	1646
chr10	5021964	5050207	28243	-	NM_205845	AKR1C2	AKR1C-pseudo|BABP|DD|DD2|DDH2|HAKRD|HBAB|MCDR2|SRXY8	aldo-keto reductase family 1, member C2 (dihydrodiol dehydrogenase 2; bile acid binding protein; 3-alpha hydroxysteroid dehydrogenase, type III)	HGNC:385|MIM:600450|Ensembl:ENSG00000151632|HPRD:11857|Vega:OTTHUMG00000017584	1646					NM_205845	656	1646	5	1	NM_205845	bladder,liver,lung		1646	46XY sex reversal 8, 614279 (3);Obesity, hyperphagia, and developmental delay (3)	1646
chr10	50244166	50269913	25747	-	NM_001080520	DRGX	DRG11|PRRXL1	dorsal root ganglia homeobox	HGNC:21536|MIM:606701|Ensembl:ENSG00000165606|Vega:OTTHUMG00000018192	644168							644168	0	1
chr10	5032102	5036053	3951	-	NM_001135241	AKR1C2	AKR1C-pseudo|BABP|DD|DD2|DDH2|HAKRD|HBAB|MCDR2|SRXY8	aldo-keto reductase family 1, member C2 (dihydrodiol dehydrogenase 2; bile acid binding protein; 3-alpha hydroxysteroid dehydrogenase, type III)	HGNC:385|MIM:600450|Ensembl:ENSG00000151632|HPRD:11857|Vega:OTTHUMG00000017584	1646					NM_001135241	656	1646	5	1				1646	46XY sex reversal 8, 614279 (3);Obesity, hyperphagia, and developmental delay (3)	1646
chr10	50334496	50417153	82657	-	NM_000124	ERCC6	ARMD5|CKN2|COFS|COFS1|CSB|RAD26	excision repair cross-complementing rodent repair deficiency, complementation group 6	HGNC:3438|MIM:609413|Ensembl:ENSG00000225830|HPRD:00596|Vega:OTTHUMG00000018195	2074													2074	Cerebrooculofacioskeletal syndrome 1, 214150 (3);Cockayne syndrome, type B, 133540 (3);De Sanctis-Cacchione syndrome, 278800 (3);UV-sensitive syndrome, 600630 (3);{Lung cancer, susceptibility to}, 211980 (3);{Macular degeneration, age-related, susceptibility to 5}, 613761 (3)
chr10	50393156	50402365	9209	-	NM_170753	PGBD3	-	piggyBac transposable element derived 3	HGNC:19400|Ensembl:ENSG00000243251|HPRD:17838|Vega:OTTHUMG00000018193	267004					NM_170753	675
chr10	50487146	50543156	56010	+	NM_020984	CHAT	CHOACTASE|CMS1A|CMS1A2	choline O-acetyltransferase	HGNC:1912|MIM:118490|Ensembl:ENSG00000070748|HPRD:07510|Vega:OTTHUMG00000018198	1103							1103	0	1				1103	Myasthenic syndrome, congenital, associated with episodic apnea, 254210 (3)
chr10	50488352	50490772	2420	+	NM_003055	SLC18A3	VACHT	solute carrier family 18 (vesicular acetylcholine), member 3	HGNC:10936|MIM:600336|Ensembl:ENSG00000187714|HPRD:08979|Vega:OTTHUMG00000018196	6572							6572	0	1
chr10	50491159	50543156	51997	+	NM_020985	CHAT	CHOACTASE|CMS1A|CMS1A2	choline O-acetyltransferase	HGNC:1912|MIM:118490|Ensembl:ENSG00000070748|HPRD:07510|Vega:OTTHUMG00000018198	1103							1103	0	1				1103	Myasthenic syndrome, congenital, associated with episodic apnea, 254210 (3)
chr10	50491159	50543156	51997	+	NM_020986	CHAT	CHOACTASE|CMS1A|CMS1A2	choline O-acetyltransferase	HGNC:1912|MIM:118490|Ensembl:ENSG00000070748|HPRD:07510|Vega:OTTHUMG00000018198	1103							1103	0	1				1103	Myasthenic syndrome, congenital, associated with episodic apnea, 254210 (3)
chr10	50492088	50543156	51068	+	NM_001142929	CHAT	CHOACTASE|CMS1A|CMS1A2	choline O-acetyltransferase	HGNC:1912|MIM:118490|Ensembl:ENSG00000070748|HPRD:07510|Vega:OTTHUMG00000018198	1103							1103	0	1				1103	Myasthenic syndrome, congenital, associated with episodic apnea, 254210 (3)
chr10	50492088	50543156	51068	+	NM_001142933	CHAT	CHOACTASE|CMS1A|CMS1A2	choline O-acetyltransferase	HGNC:1912|MIM:118490|Ensembl:ENSG00000070748|HPRD:07510|Vega:OTTHUMG00000018198	1103							1103	0	1				1103	Myasthenic syndrome, congenital, associated with episodic apnea, 254210 (3)
chr10	50492088	50543156	51068	+	NM_001142934	CHAT	CHOACTASE|CMS1A|CMS1A2	choline O-acetyltransferase	HGNC:1912|MIM:118490|Ensembl:ENSG00000070748|HPRD:07510|Vega:OTTHUMG00000018198	1103							1103	0	1				1103	Myasthenic syndrome, congenital, associated with episodic apnea, 254210 (3)
chr10	50492088	50543156	51068	+	NM_020549	CHAT	CHOACTASE|CMS1A|CMS1A2	choline O-acetyltransferase	HGNC:1912|MIM:118490|Ensembl:ENSG00000070748|HPRD:07510|Vega:OTTHUMG00000018198	1103							1103	0	1				1103	Myasthenic syndrome, congenital, associated with episodic apnea, 254210 (3)
chr10	50557689	50572954	15265	+	NM_001042427	C10orf53	-	chromosome 10 open reading frame 53	HGNC:27421|Ensembl:ENSG00000178645|HPRD:12579|Vega:OTTHUMG00000018199	282966							282966	2	1
chr10	50557689	50586962	29273	+	NM_182554	C10orf53	-	chromosome 10 open reading frame 53	HGNC:27421|Ensembl:ENSG00000178645|HPRD:12579|Vega:OTTHUMG00000018199	282966							282966	2	1
chr10	50612692	50640431	27739	-	NM_001143996	OGDHL	-	oxoglutarate dehydrogenase-like	HGNC:25590|Ensembl:ENSG00000197444|HPRD:07704|Vega:OTTHUMG00000018200	55753							55753	0	1
chr10	50612692	50640431	27739	-	NM_001143997	OGDHL	-	oxoglutarate dehydrogenase-like	HGNC:25590|Ensembl:ENSG00000197444|HPRD:07704|Vega:OTTHUMG00000018200	55753							55753	0	1
chr10	50612692	50640431	27739	-	NM_018245	OGDHL	-	oxoglutarate dehydrogenase-like	HGNC:25590|Ensembl:ENSG00000197444|HPRD:07704|Vega:OTTHUMG00000018200	55753							55753	0	1	NM_018245	kidney
chr10	50696330	51041337	345007	-	NM_003631	PARG	PARG99	poly (ADP-ribose) glycohydrolase	HGNC:8605|MIM:603501|Ensembl:ENSG00000227345|HPRD:04611|Vega:OTTHUMG00000018201	8505			chr10-50696330-51041337-NM_003631
chr10	50894693	50916541	21848	-	NM_001077686	AGAP8	CTGLF5	ArfGAP with GTPase domain, ankyrin repeat and PH domain 8	HGNC:23464|Ensembl:ENSG00000174194|Vega:OTTHUMG00000018205	728404					NM_001077686	665	728404	12	1
chr10	51134167	51156333	22166	-	NM_001077685	AGAP7	CTGLF4|bA109G10.1	ArfGAP with GTPase domain, ankyrin repeat and PH domain 7	HGNC:23465|Ensembl:ENSG00000204169|Vega:OTTHUMG00000018211	653268			chr10-51134167-51156333-NM_001077685		NM_001077685	665	653268	12	1
chr10	51219558	51232523	12965	+	NM_002443	MSMB	HPC13|IGBF|MSP|MSPB|PN44|PRPS|PSP|PSP-94|PSP57|PSP94	microseminoprotein, beta-	HGNC:7372|MIM:157145|Ensembl:ENSG00000138294|HPRD:01143|Vega:OTTHUMG00000018212	4477							4477	5	1	NM_002443	prostate	NM_002443	4477	{Prostate cancer, hereditary, 13}, 611928 (3)
chr10	51219558	51232523	12965	+	NM_138634	MSMB	HPC13|IGBF|MSP|MSPB|PN44|PRPS|PSP|PSP-94|PSP57|PSP94	microseminoprotein, beta-	HGNC:7372|MIM:157145|Ensembl:ENSG00000138294|HPRD:01143|Vega:OTTHUMG00000018212	4477							4477	5	1	NM_138634	prostate	NM_138634	4477	{Prostate cancer, hereditary, 13}, 611928 (3)
chr10	51235113	51260740	25627	+	NM_001145260	NCOA4	ARA70|ELE1|PTC3|RFG	nuclear receptor coactivator 4	HGNC:7671|MIM:601984|Ensembl:ENSG00000138293|HPRD:03584|Vega:OTTHUMG00000018217	8031				8031			8031	0	1				8031	Thyroid carcinoma, papillary, 188550 (3)	8031	8031	E	T	Somatic										8031
chr10	51235113	51260740	25627	+	NM_001145261	NCOA4	ARA70|ELE1|PTC3|RFG	nuclear receptor coactivator 4	HGNC:7671|MIM:601984|Ensembl:ENSG00000138293|HPRD:03584|Vega:OTTHUMG00000018217	8031				8031			8031	0	1				8031	Thyroid carcinoma, papillary, 188550 (3)	8031	8031	E	T	Somatic										8031
chr10	51235113	51260740	25627	+	NM_001145263	NCOA4	ARA70|ELE1|PTC3|RFG	nuclear receptor coactivator 4	HGNC:7671|MIM:601984|Ensembl:ENSG00000138293|HPRD:03584|Vega:OTTHUMG00000018217	8031				8031			8031	0	1				8031	Thyroid carcinoma, papillary, 188550 (3)	8031	8031	E	T	Somatic	NM_001145263									NM_001145263
chr10	51242369	51260740	18371	+	NM_005437	NCOA4	ARA70|ELE1|PTC3|RFG	nuclear receptor coactivator 4	HGNC:7671|MIM:601984|Ensembl:ENSG00000138293|HPRD:03584|Vega:OTTHUMG00000018217	8031				8031			8031	0	1				8031	Thyroid carcinoma, papillary, 188550 (3)	8031	8031	E	T	Somatic	NM_005437	NM_005437	NM_005437	NM_005437		NM_005437				NM_005437
chr10	51246290	51260740	14450	+	NM_001145262	NCOA4	ARA70|ELE1|PTC3|RFG	nuclear receptor coactivator 4	HGNC:7671|MIM:601984|Ensembl:ENSG00000138293|HPRD:03584|Vega:OTTHUMG00000018217	8031				8031			8031	0	1				8031	Thyroid carcinoma, papillary, 188550 (3)	8031	8031	E	T	Somatic	NM_001145262									NM_001145262
chr10	51262093	51293342	31249	-	NM_006327	TIMM23	TIM23	translocase of inner mitochondrial membrane 23 homolog (yeast)	HGNC:17312|MIM:605034|Ensembl:ENSG00000138297|Vega:OTTHUMG00000018213	100287932		chr10-51262093-51293342-NM_006327			NM_006327	676	100287932	0	1
chr10	5126567	5139878	13311	+	NM_003739	AKR1C3	DD3|DDX|HA1753|HAKRB|HAKRe|HSD17B5|PGFS|hluPGFS	aldo-keto reductase family 1, member C3 (3-alpha hydroxysteroid dehydrogenase, type II)	HGNC:386|MIM:603966|Ensembl:ENSG00000196139|HPRD:04911|Vega:OTTHUMG00000017585	8644					NM_003739	656				NM_003739	bladder,liver
chr10	51418083	51440265	22182	+	NM_001077665	AGAP6	CTGLF3|bA324H6.1	ArfGAP with GTPase domain, ankyrin repeat and PH domain 6	HGNC:23466|Ensembl:ENSG00000204149|Vega:OTTHUMG00000018220	414189					NM_001077665	665	414189	11	1
chr10	51497689	51563275	65586	+	NM_001005751	FAM21A	bA56A21.1	family with sequence similarity 21, member A	HGNC:23416|Ensembl:ENSG00000099290|HPRD:17364|Vega:OTTHUMG00000018225	387680		chr10-51497689-51563275-NM_001005751			NM_001005751	667	387680	11	1
chr10	51507891	51563275	55384	+	NM_018232	FAM21B	FAM21A|bA98I6.1	family with sequence similarity 21, member B	HGNC:23417|Ensembl:ENSG00000152726|Vega:OTTHUMG00000018133	55747		chr10-51507891-51563275-NM_018232			NM_018232	667	55747	11	1
chr10	51617005	51678376	61371	-	NM_001143974	ASAH2	BCDase|HNAC1|LCDase|N-CDase|NCDase	N-acylsphingosine amidohydrolase (non-lysosomal ceramidase) 2	HGNC:18860|MIM:611202|Ensembl:ENSG00000188611|Vega:OTTHUMG00000018223	56624					NM_001143974	672	56624	0	1			NM_001143974
chr10	51617005	51678376	61371	-	NM_019893	ASAH2	BCDase|HNAC1|LCDase|N-CDase|NCDase	N-acylsphingosine amidohydrolase (non-lysosomal ceramidase) 2	HGNC:18860|MIM:611202|Ensembl:ENSG00000188611|Vega:OTTHUMG00000018223	56624					NM_019893	672	56624	0	1			NM_019893
chr10	51735350	52053743	318393	-	NM_147156	SGMS1	MOB|MOB1|SMS1|TMEM23|hmob33	sphingomyelin synthase 1	HGNC:29799|MIM:611573|Ensembl:ENSG00000198964|HPRD:18203|Vega:OTTHUMG00000018231	259230		chr10-51735350-52053743-NM_147156		259230			259230	0	1
chr10	52169713	52184575	14862	+	NM_001079516	ASAH2B	ASAH2C|ASAH2L|bA449O16.3	N-acylsphingosine amidohydrolase (non-lysosomal ceramidase) 2B	HGNC:23456|MIM:610987|Ensembl:ENSG00000204147|Vega:OTTHUMG00000018239	653308					NM_001079516	672	653308	11	1			NM_001079516
chr10	52229174	52315441	86267	-	NM_001198818	A1CF	ACF|ACF64|ACF65|APOBEC1CF|ASP	APOBEC1 complementation factor	HGNC:24086|Ensembl:ENSG00000148584|HPRD:10627|Vega:OTTHUMG00000018240	29974							29974	0	1
chr10	52229174	52315441	86267	-	NM_001198819	A1CF	ACF|ACF64|ACF65|APOBEC1CF|ASP	APOBEC1 complementation factor	HGNC:24086|Ensembl:ENSG00000148584|HPRD:10627|Vega:OTTHUMG00000018240	29974							29974	0	1
chr10	52229174	52315441	86267	-	NM_001198820	A1CF	ACF|ACF64|ACF65|APOBEC1CF|ASP	APOBEC1 complementation factor	HGNC:24086|Ensembl:ENSG00000148584|HPRD:10627|Vega:OTTHUMG00000018240	29974							29974	0	1
chr10	52229174	52315441	86267	-	NM_014576	A1CF	ACF|ACF64|ACF65|APOBEC1CF|ASP	APOBEC1 complementation factor	HGNC:24086|Ensembl:ENSG00000148584|HPRD:10627|Vega:OTTHUMG00000018240	29974							29974	0	1	NM_014576	liver,stomach
chr10	52229174	52315441	86267	-	NM_138932	A1CF	ACF|ACF64|ACF65|APOBEC1CF|ASP	APOBEC1 complementation factor	HGNC:24086|Ensembl:ENSG00000148584|HPRD:10627|Vega:OTTHUMG00000018240	29974							29974	0	1	NM_138932	liver,stomach
chr10	52229174	52315441	86267	-	NM_138933	A1CF	ACF|ACF64|ACF65|APOBEC1CF|ASP	APOBEC1 complementation factor	HGNC:24086|Ensembl:ENSG00000148584|HPRD:10627|Vega:OTTHUMG00000018240	29974							29974	0	1	NM_138933	liver,stomach
chr10	5228797	5250910	22113	+	NM_001818	AKR1C4	3-alpha-HSD|C11|CDR|CHDR|DD-4|DD4|HAKRA	aldo-keto reductase family 1, member C4 (chlordecone reductase; 3-alpha hydroxysteroid dehydrogenase, type I; dihydrodiol dehydrogenase 4)	HGNC:387|MIM:600451|Ensembl:ENSG00000198610|HPRD:07040|Vega:OTTHUMG00000017591	1109					NM_001818	656	1109	3	1	NM_001818	liver		1109	{46XY sex reversal 8, modifier of}, 614279 (3)
chr10	52420950	53725280	1304330	+	NM_001098512	PRKG1	1|PKG|PRKG1B|PRKGR1B|cGK|cGK 1|cGK1|cGKI|cGKI-BETA|cGKI-alpha	protein kinase, cGMP-dependent, type I	HGNC:9414|MIM:176894|Ensembl:ENSG00000185532|HPRD:08910|Vega:OTTHUMG00000018248	5592	chr10-52420950-53725280-NM_001098512		chr10-52420950-53725280-NM_001098512		NM_001098512	674	5592	0	1
chr10	52504239	53725280	1221041	+	NM_006258	PRKG1	1|PKG|PRKG1B|PRKGR1B|cGK|cGK 1|cGK1|cGKI|cGKI-BETA|cGKI-alpha	protein kinase, cGMP-dependent, type I	HGNC:9414|MIM:176894|Ensembl:ENSG00000185532|HPRD:08910|Vega:OTTHUMG00000018248	5592	chr10-52504239-53725280-NM_006258		chr10-52504239-53725280-NM_006258		NM_006258	674	5592	0	1
chr10	53125251	53129361	4110	-	NM_015235	CSTF2T	CstF-64T	cleavage stimulation factor, 3' pre-RNA, subunit 2, 64kDa, tau variant	HGNC:17086|MIM:611968|Ensembl:ENSG00000177613|HPRD:09900|Vega:OTTHUMG00000018246	23283			chr10-53125251-53129361-NM_015235				23283	5	1
chr10	53744046	53747423	3377	+	NM_012242	DKK1	DKK-1|SK	dickkopf 1 homolog (Xenopus laevis)	HGNC:2891|MIM:605189|Ensembl:ENSG00000107984|HPRD:05544|Vega:OTTHUMG00000018247	22943							22943	0	1	NM_012242	small_intestine	NM_012242
chr10	5396975	5406169	9194	+	NM_053049	UCN3	SCP|SPC|UCNIII	urocortin 3 (stresscopin)	HGNC:17781|MIM:605901|Ensembl:ENSG00000178473|HPRD:12066|Vega:OTTHUMG00000017594	114131							114131	0	1	NM_053049	pancreas	NM_053049
chr10	54195145	54201466	6321	-	NM_000242	MBL2	COLEC1|HSMBPC|MBL|MBL2D|MBP|MBP-C|MBP1	mannose-binding lectin (protein C) 2, soluble	HGNC:6922|MIM:154545|Ensembl:ENSG00000165471|HPRD:01107|Vega:OTTHUMG00000150270	4153							4153	0	1			NM_000242	4153	{Chronic infections, due to MBL deficiency}, 614372 (3)	4153
chr10	5425060	5436793	11733	-	NM_001171864	TUBAL3	-	tubulin, alpha-like 3	HGNC:23534|Ensembl:ENSG00000178462|HPRD:08640|Vega:OTTHUMG00000017595	79861		chr10-5425060-5436793-NM_001171864			NM_001171864	653	79861	1	1
chr10	5425060	5436793	11733	-	NM_024803	TUBAL3	-	tubulin, alpha-like 3	HGNC:23534|Ensembl:ENSG00000178462|HPRD:08640|Vega:OTTHUMG00000017595	79861		chr10-5425060-5436793-NM_024803			NM_024803	653	79861	1	1
chr10	5444517	5490426	45909	+	NM_001047160	NET1	ARHGEF8|NET1A	neuroepithelial cell transforming 1	HGNC:14592|MIM:606450|Ensembl:ENSG00000173848|HPRD:07342|Vega:OTTHUMG00000017596	10276			chr10-5444517-5490426-NM_001047160				10276	0	1
chr10	5478545	5490426	11881	+	NM_005863	NET1	ARHGEF8|NET1A	neuroepithelial cell transforming 1	HGNC:14592|MIM:606450|Ensembl:ENSG00000173848|HPRD:07342|Vega:OTTHUMG00000017596	10276			chr10-5478545-5490426-NM_005863				10276	0	1	NM_005863	stomach
chr10	55232538	56231057	998519	-	NM_001142771	PCDH15	CDHR15|DFNB23|USH1F	protocadherin-related 15	HGNC:14674|MIM:605514|Ensembl:ENSG00000150275|HPRD:05698|Vega:OTTHUMG00000018259	65217		chr10-55232538-56231057-NM_001142771	chr10-55232538-56231057-NM_001142771				65217	0	1				65217	Deafness, autosomal recessive 23, 609533 (3);Usher syndrome, type 1D/F digenic, 601067 (3);Usher syndrome, type 1F, 602083 (3)	65217
chr10	55232538	56231057	998519	-	NM_001142772	PCDH15	CDHR15|DFNB23|USH1F	protocadherin-related 15	HGNC:14674|MIM:605514|Ensembl:ENSG00000150275|HPRD:05698|Vega:OTTHUMG00000018259	65217		chr10-55232538-56231057-NM_001142772	chr10-55232538-56231057-NM_001142772				65217	0	1				65217	Deafness, autosomal recessive 23, 609533 (3);Usher syndrome, type 1D/F digenic, 601067 (3);Usher syndrome, type 1F, 602083 (3)	65217
chr10	55238457	56231057	992600	-	NM_001142769	PCDH15	CDHR15|DFNB23|USH1F	protocadherin-related 15	HGNC:14674|MIM:605514|Ensembl:ENSG00000150275|HPRD:05698|Vega:OTTHUMG00000018259	65217		chr10-55238457-56231057-NM_001142769	chr10-55238457-56231057-NM_001142769				65217	0	1				65217	Deafness, autosomal recessive 23, 609533 (3);Usher syndrome, type 1D/F digenic, 601067 (3);Usher syndrome, type 1F, 602083 (3)	65217
chr10	55238457	56231057	992600	-	NM_001142770	PCDH15	CDHR15|DFNB23|USH1F	protocadherin-related 15	HGNC:14674|MIM:605514|Ensembl:ENSG00000150275|HPRD:05698|Vega:OTTHUMG00000018259	65217		chr10-55238457-56231057-NM_001142770	chr10-55238457-56231057-NM_001142770				65217	0	1				65217	Deafness, autosomal recessive 23, 609533 (3);Usher syndrome, type 1D/F digenic, 601067 (3);Usher syndrome, type 1F, 602083 (3)	65217
chr10	55250865	56231057	980192	-	NM_001142763	PCDH15	CDHR15|DFNB23|USH1F	protocadherin-related 15	HGNC:14674|MIM:605514|Ensembl:ENSG00000150275|HPRD:05698|Vega:OTTHUMG00000018259	65217		chr10-55250865-56231057-NM_001142763	chr10-55250865-56231057-NM_001142763				65217	0	1				65217	Deafness, autosomal recessive 23, 609533 (3);Usher syndrome, type 1D/F digenic, 601067 (3);Usher syndrome, type 1F, 602083 (3)	65217
chr10	55250865	56231057	980192	-	NM_001142764	PCDH15	CDHR15|DFNB23|USH1F	protocadherin-related 15	HGNC:14674|MIM:605514|Ensembl:ENSG00000150275|HPRD:05698|Vega:OTTHUMG00000018259	65217		chr10-55250865-56231057-NM_001142764	chr10-55250865-56231057-NM_001142764				65217	0	1				65217	Deafness, autosomal recessive 23, 609533 (3);Usher syndrome, type 1D/F digenic, 601067 (3);Usher syndrome, type 1F, 602083 (3)	65217
chr10	55250865	56231057	980192	-	NM_001142765	PCDH15	CDHR15|DFNB23|USH1F	protocadherin-related 15	HGNC:14674|MIM:605514|Ensembl:ENSG00000150275|HPRD:05698|Vega:OTTHUMG00000018259	65217		chr10-55250865-56231057-NM_001142765	chr10-55250865-56231057-NM_001142765				65217	0	1				65217	Deafness, autosomal recessive 23, 609533 (3);Usher syndrome, type 1D/F digenic, 601067 (3);Usher syndrome, type 1F, 602083 (3)	65217
chr10	55250865	56231057	980192	-	NM_001142766	PCDH15	CDHR15|DFNB23|USH1F	protocadherin-related 15	HGNC:14674|MIM:605514|Ensembl:ENSG00000150275|HPRD:05698|Vega:OTTHUMG00000018259	65217		chr10-55250865-56231057-NM_001142766	chr10-55250865-56231057-NM_001142766				65217	0	1				65217	Deafness, autosomal recessive 23, 609533 (3);Usher syndrome, type 1D/F digenic, 601067 (3);Usher syndrome, type 1F, 602083 (3)	65217
chr10	55250865	56231057	980192	-	NM_001142767	PCDH15	CDHR15|DFNB23|USH1F	protocadherin-related 15	HGNC:14674|MIM:605514|Ensembl:ENSG00000150275|HPRD:05698|Vega:OTTHUMG00000018259	65217		chr10-55250865-56231057-NM_001142767	chr10-55250865-56231057-NM_001142767				65217	0	1				65217	Deafness, autosomal recessive 23, 609533 (3);Usher syndrome, type 1D/F digenic, 601067 (3);Usher syndrome, type 1F, 602083 (3)	65217
chr10	55250865	56231057	980192	-	NM_001142768	PCDH15	CDHR15|DFNB23|USH1F	protocadherin-related 15	HGNC:14674|MIM:605514|Ensembl:ENSG00000150275|HPRD:05698|Vega:OTTHUMG00000018259	65217		chr10-55250865-56231057-NM_001142768	chr10-55250865-56231057-NM_001142768				65217	0	1				65217	Deafness, autosomal recessive 23, 609533 (3);Usher syndrome, type 1D/F digenic, 601067 (3);Usher syndrome, type 1F, 602083 (3)	65217
chr10	55250865	56231057	980192	-	NM_001142773	PCDH15	CDHR15|DFNB23|USH1F	protocadherin-related 15	HGNC:14674|MIM:605514|Ensembl:ENSG00000150275|HPRD:05698|Vega:OTTHUMG00000018259	65217		chr10-55250865-56231057-NM_001142773	chr10-55250865-56231057-NM_001142773				65217	0	1				65217	Deafness, autosomal recessive 23, 609533 (3);Usher syndrome, type 1D/F digenic, 601067 (3);Usher syndrome, type 1F, 602083 (3)	65217
chr10	55250865	56231057	980192	-	NM_033056	PCDH15	CDHR15|DFNB23|USH1F	protocadherin-related 15	HGNC:14674|MIM:605514|Ensembl:ENSG00000150275|HPRD:05698|Vega:OTTHUMG00000018259	65217		chr10-55250865-56231057-NM_033056	chr10-55250865-56231057-NM_033056				65217	0	1				65217	Deafness, autosomal recessive 23, 609533 (3);Usher syndrome, type 1D/F digenic, 601067 (3);Usher syndrome, type 1F, 602083 (3)	65217						NM_033056	NM_033056	NM_033056						NM_033056
chr10	5530657	5531533	876	-	NM_017422	CALML5	CLSP	calmodulin-like 5	HGNC:18180|MIM:605183|Ensembl:ENSG00000178372|HPRD:05538|Vega:OTTHUMG00000017598	51806					NM_017422	657	51806	3	1	NM_017422	mammary_gland,skin
chr10	5556923	5558225	1302	+	NM_005185	CALML3	CLP	calmodulin-like 3	HGNC:1452|MIM:114184|Ensembl:ENSG00000178363|HPRD:00244|Vega:OTTHUMG00000017597	810					NM_005185	657	810	2	1	NM_005185	skin,thymus
chr10	57028755	57030493	1738	+	NM_001190478	MTRNR2L5	HN5	MT-RNR2-like 5	HGNC:37162|Ensembl:ENSG00000249860	100463289
chr10	5720825	5748564	27739	-	NM_024701	ASB13	-	ankyrin repeat and SOCS box containing 13	HGNC:19765|Ensembl:ENSG00000196372|HPRD:10667|Vega:OTTHUMG00000017603	79754					NM_024701	658	79754	0	1
chr10	5766806	5845709	78903	+	NM_017782	C10orf18	C10orf18|bA318E3.2	family with sequence similarity 208, member B	HGNC:23484|Ensembl:ENSG00000108021|Vega:OTTHUMG00000017605	54906				54906			54906	0	1
chr10	57787204	57791040	3836	-	NM_001005413	ZWINT	HZwint-1|KNTC2AP|ZWINT1	ZW10 interactor	HGNC:13195|MIM:609177|Ensembl:ENSG00000122952|HPRD:18366|Vega:OTTHUMG00000018261	11130							11130	3	1
chr10	57787204	57791040	3836	-	NM_007057	ZWINT	HZwint-1|KNTC2AP|ZWINT1	ZW10 interactor	HGNC:13195|MIM:609177|Ensembl:ENSG00000122952|HPRD:18366|Vega:OTTHUMG00000018261	11130							11130	3	1
chr10	57787204	57791040	3836	-	NM_032997	ZWINT	HZwint-1|KNTC2AP|ZWINT1	ZW10 interactor	HGNC:13195|MIM:609177|Ensembl:ENSG00000122952|HPRD:18366|Vega:OTTHUMG00000018261	11130							11130	3	1
chr10	5847191	5895518	48327	-	NM_001115156	GDI2	RABGDIB	GDP dissociation inhibitor 2	HGNC:4227|MIM:600767|Ensembl:ENSG00000057608|HPRD:02863|Vega:OTTHUMG00000017607	2665				2665			2665	0	1
chr10	5847191	5895518	48327	-	NM_001494	GDI2	RABGDIB	GDP dissociation inhibitor 2	HGNC:4227|MIM:600767|Ensembl:ENSG00000057608|HPRD:02863|Vega:OTTHUMG00000017607	2665				2665			2665	0	1
chr10	5943694	5971866	28172	-	NM_019046	ANKRD16	-	ankyrin repeat domain 16	HGNC:23471|Ensembl:ENSG00000134461|HPRD:12459|Vega:OTTHUMG00000017610	54522					NM_019046	658	54522	0	1
chr10	5960055	5971866	11811	-	NM_001009941	ANKRD16	-	ankyrin repeat domain 16	HGNC:23471|Ensembl:ENSG00000134461|HPRD:12459|Vega:OTTHUMG00000017610	54522					NM_001009941	658	54522	0	1
chr10	5960055	5971866	11811	-	NM_001009943	ANKRD16	-	ankyrin repeat domain 16	HGNC:23471|Ensembl:ENSG00000134461|HPRD:12459|Vega:OTTHUMG00000017610	54522					NM_001009943	658	54522	0	1
chr10	59621283	59697700	76417	-	NM_152230	IPMK	-	inositol polyphosphate multikinase	HGNC:20739|MIM:609851|Ensembl:ENSG00000151151|HPRD:17153|Vega:OTTHUMG00000018268	253430			chr10-59621283-59697700-NM_152230				253430	0	1
chr10	59698900	59719025	20125	+	NM_018464	CISD1	C10orf70|ZCD1|mitoNEET	CDGSH iron sulfur domain 1	HGNC:30880|MIM:611932|Ensembl:ENSG00000122873|HPRD:12587|Vega:OTTHUMG00000018266	55847										NM_018464	bone_marrow
chr10	5972219	6019562	47343	+	NM_178150	FBXO18	FBH1|Fbx18	F-box protein, helicase, 18	HGNC:13620|MIM:607222|Ensembl:ENSG00000134452|HPRD:06243|Vega:OTTHUMG00000017609	84893	chr10-5972219-6019562-NM_178150		chr10-5972219-6019562-NM_178150				84893	0	1
chr10	5976354	6019562	43208	+	NM_032807	FBXO18	FBH1|Fbx18	F-box protein, helicase, 18	HGNC:13620|MIM:607222|Ensembl:ENSG00000134452|HPRD:06243|Vega:OTTHUMG00000017609	84893	chr10-5976354-6019562-NM_032807		chr10-5976354-6019562-NM_032807				84893	0	1
chr10	59764744	59800519	35775	+	NM_001204880	UBE2D1	E2(17)KB1|SFT|UBC4/5|UBCH5|UBCH5A	ubiquitin-conjugating enzyme E2D 1	HGNC:12474|MIM:602961|Ensembl:ENSG00000072401|HPRD:04267|Vega:OTTHUMG00000018269	7321							7321	0	1
chr10	59764744	59800519	35775	+	NM_003338	UBE2D1	E2(17)KB1|SFT|UBC4/5|UBCH5|UBCH5A	ubiquitin-conjugating enzyme E2D 1	HGNC:12474|MIM:602961|Ensembl:ENSG00000072401|HPRD:04267|Vega:OTTHUMG00000018269	7321							7321	0	1
chr10	59815181	59825903	10722	+	NM_003201	TFAM	MtTF1|TCF6|TCF6L1|TCF6L2|TCF6L3|mtTFA	transcription factor A, mitochondrial	HGNC:11741|MIM:600438|Ensembl:ENSG00000108064|HPRD:02702|Vega:OTTHUMG00000018270	7019							7019	2	1			NM_003201
chr10	59942909	60258851	315942	+	NM_001080512	BICC1	BICC	bicaudal C homolog 1 (Drosophila)	HGNC:19351|MIM:614295|Ensembl:ENSG00000122870|Vega:OTTHUMG00000018271	80114	chr10-59942909-60258851-NM_001080512	chr10-59942909-60258851-NM_001080512					80114	0	1
chr10	6034339	6059580	25241	-	NM_002189	IL15RA	CD215	interleukin 15 receptor, alpha	HGNC:5978|MIM:601070|Ensembl:ENSG00000134470|HPRD:03045|Vega:OTTHUMG00000017612	3601			chr10-6034339-6059580-NM_002189				3601	3	1			NM_002189
chr10	6034339	6059580	25241	-	NM_172200	IL15RA	CD215	interleukin 15 receptor, alpha	HGNC:5978|MIM:601070|Ensembl:ENSG00000134470|HPRD:03045|Vega:OTTHUMG00000017612	3601			chr10-6034339-6059580-NM_172200				3601	3	1			NM_172200
chr10	60606353	60677540	71187	+	NM_032439	PHYHIPL	-	phytanoyl-CoA 2-hydroxylase interacting protein-like	HGNC:29378|Ensembl:ENSG00000165443|HPRD:15131|Vega:OTTHUMG00000018276	84457							84457	0	1
chr10	60607232	60677540	70308	+	NM_001143774	PHYHIPL	-	phytanoyl-CoA 2-hydroxylase interacting protein-like	HGNC:29378|Ensembl:ENSG00000165443|HPRD:15131|Vega:OTTHUMG00000018276	84457							84457	0	1
chr10	60675894	60792358	116464	-	NM_001001971	FAM13C	FAM13C1	family with sequence similarity 13, member C	HGNC:19371|Ensembl:ENSG00000148541|HPRD:16875|Vega:OTTHUMG00000018277	220965							220965	0	1
chr10	60675894	60792358	116464	-	NM_001166698	FAM13C	FAM13C1	family with sequence similarity 13, member C	HGNC:19371|Ensembl:ENSG00000148541|HPRD:16875|Vega:OTTHUMG00000018277	220965							220965	0	1
chr10	60675894	60792358	116464	-	NM_198215	FAM13C	FAM13C1	family with sequence similarity 13, member C	HGNC:19371|Ensembl:ENSG00000148541|HPRD:16875|Vega:OTTHUMG00000018277	220965							220965	0	1
chr10	60675894	60792667	116773	-	NM_001143773	FAM13C	FAM13C1	family with sequence similarity 13, member C	HGNC:19371|Ensembl:ENSG00000148541|HPRD:16875|Vega:OTTHUMG00000018277	220965							220965	0	1
chr10	6092662	6144339	51677	-	NM_000417	IL2RA	CD25|IDDM10|IL2R|TCGFR	interleukin 2 receptor, alpha	HGNC:6008|MIM:147730|Ensembl:ENSG00000134460|HPRD:00986|Vega:OTTHUMG00000017616	3559		chr10-6092662-6144339-NM_000417					3559	3	1				3559	Interleukin-2 receptor, alpha chain, deficiency of, 606367 (3);{Diabetes, mellitus, insulin-dependent, susceptibility to, 10}, 601942 (3)	3559
chr10	61080527	61139655	59128	-	NM_194298	SLC16A9	C10orf36|MCT9	solute carrier family 16, member 9 (monocarboxylic acid transporter 9)	HGNC:23520|MIM:614242|Ensembl:ENSG00000165449|HPRD:15348|Vega:OTTHUMG00000018283	220963							220963	0	1	NM_194298	kidney
chr10	61218511	61336420	117909	-	NM_005436	CCDC6	D10S170|H4|PTC|TPC|TST1	coiled-coil domain containing 6	HGNC:18782|MIM:601985|Ensembl:ENSG00000108091|HPRD:09064|Vega:OTTHUMG00000018284	8030		chr10-61218511-61336420-NM_005436					8030	0	1				8030	Thyroid papillary carcinoma, 188550 (1)		8030	E	T	Somatic	NM_005436	NM_005436				NM_005436				NM_005436
chr10	61456061	61570780	114719	-	NM_001149	ANK3	ANKYRIN-G	ankyrin 3, node of Ranvier (ankyrin G)	HGNC:494|MIM:600465|Ensembl:ENSG00000151150|HPRD:02715|Vega:OTTHUMG00000018288	288	chr10-61456061-61570780-NM_001149		chr10-61456061-61570780-NM_001149				288	0	1
chr10	61456061	61819640	363579	-	NM_020987	ANK3	ANKYRIN-G	ankyrin 3, node of Ranvier (ankyrin G)	HGNC:494|MIM:600465|Ensembl:ENSG00000151150|HPRD:02715|Vega:OTTHUMG00000018288	288	chr10-61456061-61819640-NM_020987	chr10-61456061-61819640-NM_020987	chr10-61456061-61819640-NM_020987				288	0	1
chr10	61456061	62002720	546659	-	NM_001204404	ANK3	ANKYRIN-G	ankyrin 3, node of Ranvier (ankyrin G)	HGNC:494|MIM:600465|Ensembl:ENSG00000151150|HPRD:02715|Vega:OTTHUMG00000018288	288	chr10-61456061-62002720-NM_001204404	chr10-61456061-62002720-NM_001204404	chr10-61456061-62002720-NM_001204404				288	0	1
chr10	61456061	62163290	707229	-	NM_001204403	ANK3	ANKYRIN-G	ankyrin 3, node of Ranvier (ankyrin G)	HGNC:494|MIM:600465|Ensembl:ENSG00000151150|HPRD:02715|Vega:OTTHUMG00000018288	288	chr10-61456061-62163290-NM_001204403	chr10-61456061-62163290-NM_001204403	chr10-61456061-62163290-NM_001204403				288	0	1
chr10	6170954	6199428	28474	+	NM_032905	RBM17	SPF45	RNA binding motif protein 17	HGNC:16944|MIM:606935|Ensembl:ENSG00000134453|HPRD:09501|Vega:OTTHUMG00000017618	84991		chr10-6170954-6199428-NM_032905					84991	0	1
chr10	6171314	6199428	28114	+	NM_001145547	RBM17	SPF45	RNA binding motif protein 17	HGNC:16944|MIM:606935|Ensembl:ENSG00000134453|HPRD:09501|Vega:OTTHUMG00000017618	84991		chr10-6171314-6199428-NM_001145547					84991	0	1
chr10	62208094	62216833	8739	+	NM_001170406	CDK1	CDC2|CDC28A|P34CDC2	cyclin-dependent kinase 1	HGNC:1722|MIM:116940|Ensembl:ENSG00000170312|HPRD:00302|Vega:OTTHUMG00000018290	983							983	0	1
chr10	62208217	62216833	8616	+	NM_001170407	CDK1	CDC2|CDC28A|P34CDC2	cyclin-dependent kinase 1	HGNC:1722|MIM:116940|Ensembl:ENSG00000170312|HPRD:00302|Vega:OTTHUMG00000018290	983							983	0	1
chr10	62208217	62224616	16399	+	NM_001786	CDK1	CDC2|CDC28A|P34CDC2	cyclin-dependent kinase 1	HGNC:1722|MIM:116940|Ensembl:ENSG00000170312|HPRD:00302|Vega:OTTHUMG00000018290	983							983	0	1	NM_001786	lymph_node
chr10	62208217	62224616	16399	+	NM_033379	CDK1	CDC2|CDC28A|P34CDC2	cyclin-dependent kinase 1	HGNC:1722|MIM:116940|Ensembl:ENSG00000170312|HPRD:00302|Vega:OTTHUMG00000018290	983							983	0	1	NM_033379	lymph_node
chr10	6226848	6317513	90665	+	NM_001145443	PFKFB3	IPFK2|PFK2	6-phosphofructo-2-kinase/fructose-2,6-biphosphatase 3	HGNC:8874|MIM:605319|Ensembl:ENSG00000170525|HPRD:05612|Vega:OTTHUMG00000017621	5209	chr10-6226848-6317513-NM_001145443						5209	0	1
chr10	62299203	62374039	74836	-	NM_001242359	RHOBTB1	-	Rho-related BTB domain containing 1	HGNC:18738|MIM:607351|Ensembl:ENSG00000072422|HPRD:06299|Vega:OTTHUMG00000018292	9886	chr10-62299203-62374039-NM_001242359						9886	0	1
chr10	62299203	62374039	74836	-	NM_014836	RHOBTB1	-	Rho-related BTB domain containing 1	HGNC:18738|MIM:607351|Ensembl:ENSG00000072422|HPRD:06299|Vega:OTTHUMG00000018292	9886	chr10-62299203-62374039-NM_014836						9886	0	1
chr10	62836406	62883214	46808	-	NM_178505	TMEM26	-	transmembrane protein 26	HGNC:28550|Ensembl:ENSG00000196932|HPRD:15534|Vega:OTTHUMG00000018293	219623							219623	0	1
chr10	6284845	6317513	32668	+	NM_004566	PFKFB3	IPFK2|PFK2	6-phosphofructo-2-kinase/fructose-2,6-biphosphatase 3	HGNC:8874|MIM:605319|Ensembl:ENSG00000170525|HPRD:05612|Vega:OTTHUMG00000017621	5209	chr10-6284845-6317513-NM_004566						5209	0	1
chr10	63092724	63196097	103373	+	NM_173554	C10orf107	bA63A2.1	chromosome 10 open reading frame 107	HGNC:28678|Ensembl:ENSG00000183346|HPRD:12559|Vega:OTTHUMG00000018295	219621							219621	0	1
chr10	63331018	63526713	195695	+	NM_032199	ARID5B	DESRT|MRF-2|MRF2	AT rich interactive domain 5B (MRF1-like)	HGNC:17362|MIM:608538|Ensembl:ENSG00000150347|Vega:OTTHUMG00000018298	84159				84159			84159	0	1
chr10	63622958	63698472	75514	-	NM_145307	RTKN2	PLEKHK1|bA531F24.1	rhotekin 2	HGNC:19364|Ensembl:ENSG00000182010|HPRD:17863|Vega:OTTHUMG00000018299	219790							219790	0	1
chr10	63803921	63832223	28302	+	NM_014951	ZNF365	Su48|UAN|ZNF365D	zinc finger protein 365	HGNC:18194|MIM:607818|Ensembl:ENSG00000138311|HPRD:06380|Vega:OTTHUMG00000018302	22891							22891	0	1				22891	{Nephrolithiasis, uric acid, susceptibility to}, 605990 (3)
chr10	63803921	63910054	106133	+	NM_199450	ZNF365	Su48|UAN|ZNF365D	zinc finger protein 365	HGNC:18194|MIM:607818|Ensembl:ENSG00000138311|HPRD:06380|Vega:OTTHUMG00000018302	22891							22891	0	1	NM_199450	brain		22891	{Nephrolithiasis, uric acid, susceptibility to}, 605990 (3)
chr10	63803921	64101777	297856	+	NM_199451	ZNF365	Su48|UAN|ZNF365D	zinc finger protein 365	HGNC:18194|MIM:607818|Ensembl:ENSG00000138311|HPRD:06380|Vega:OTTHUMG00000018302	22891			chr10-63803921-64101777-NM_199451				22891	0	1	NM_199451	brain		22891	{Nephrolithiasis, uric acid, susceptibility to}, 605990 (3)
chr10	63950212	64101777	151565	+	NM_199452	ZNF365	Su48|UAN|ZNF365D	zinc finger protein 365	HGNC:18194|MIM:607818|Ensembl:ENSG00000138311|HPRD:06380|Vega:OTTHUMG00000018302	22891			chr10-63950212-64101777-NM_199452				22891	0	1	NM_199452	brain		22891	{Nephrolithiasis, uric acid, susceptibility to}, 605990 (3)
chr10	64234521	64238245	3724	+	NM_032804	ADO	C10orf22	2-aminoethanethiol (cysteamine) dioxygenase	HGNC:23506|MIM:611392|Ensembl:ENSG00000181915|HPRD:12566|Vega:OTTHUMG00000018306	84890				84890			84890	0	1
chr10	64241761	64246132	4371	-	NM_000399	EGR2	AT591|CMT1D|CMT4E|KROX20	early growth response 2	HGNC:3239|MIM:129010|Ensembl:ENSG00000122877|HPRD:00551|Vega:OTTHUMG00000018308	1959							1959	0	1	NM_000399	testis		1959	Charcot-Marie-Tooth disease, type 1D, 607678 (3);Dejerine-Sottas disease, 145900 (3);Neuropathy, congenital hypomyelinating, 1, 605253 (3)	1959
chr10	64241761	64246132	4371	-	NM_001136177	EGR2	AT591|CMT1D|CMT4E|KROX20	early growth response 2	HGNC:3239|MIM:129010|Ensembl:ENSG00000122877|HPRD:00551|Vega:OTTHUMG00000018308	1959							1959	0	1				1959	Charcot-Marie-Tooth disease, type 1D, 607678 (3);Dejerine-Sottas disease, 145900 (3);Neuropathy, congenital hypomyelinating, 1, 605253 (3)	1959
chr10	64241761	64246132	4371	-	NM_001136179	EGR2	AT591|CMT1D|CMT4E|KROX20	early growth response 2	HGNC:3239|MIM:129010|Ensembl:ENSG00000122877|HPRD:00551|Vega:OTTHUMG00000018308	1959							1959	0	1				1959	Charcot-Marie-Tooth disease, type 1D, 607678 (3);Dejerine-Sottas disease, 145900 (3);Neuropathy, congenital hypomyelinating, 1, 605253 (3)	1959
chr10	64241761	64248933	7172	-	NM_001136178	EGR2	AT591|CMT1D|CMT4E|KROX20	early growth response 2	HGNC:3239|MIM:129010|Ensembl:ENSG00000122877|HPRD:00551|Vega:OTTHUMG00000018308	1959							1959	0	1				1959	Charcot-Marie-Tooth disease, type 1D, 607678 (3);Dejerine-Sottas disease, 145900 (3);Neuropathy, congenital hypomyelinating, 1, 605253 (3)	1959
chr10	64563012	64584792	21780	+	NM_030759	NRBF2	COPR1|COPR2|NRBF-2	nuclear receptor binding factor 2	HGNC:19692|Ensembl:ENSG00000148572|HPRD:11401|Vega:OTTHUMG00000018309	29982		chr10-64563012-64584792-NM_030759					29982	0	1
chr10	64596993	64698988	101995	-	NM_004241	JMJD1C	RP11-10C13.2|TRIP8	jumonji domain containing 1C	HGNC:12313|MIM:604503|Ensembl:ENSG00000171988|HPRD:05141|Vega:OTTHUMG00000018311	221037				221037			221037	0	1	NM_004241	stomach
chr10	64596993	64895728	298735	-	NM_032776	JMJD1C	RP11-10C13.2|TRIP8	jumonji domain containing 1C	HGNC:12313|MIM:604503|Ensembl:ENSG00000171988|HPRD:05141|Vega:OTTHUMG00000018311	221037				221037			221037	0	1												NM_032776				NM_032776				NM_032776
chr10	64951128	65054889	103761	+	NM_001001330	REEP3	C10orf74	receptor accessory protein 3	HGNC:23711|MIM:609348|Ensembl:ENSG00000165476|HPRD:16582|Vega:OTTHUMG00000018318	221035			chr10-64951128-65054889-NM_001001330				221035	0	1
chr10	6509110	6662260	153150	-	NM_001242413	PRKCQ	PRKCT|nPKC-theta	protein kinase C, theta	HGNC:9410|MIM:600448|Ensembl:ENSG00000065675|HPRD:02710|Vega:OTTHUMG00000017623	5588	chr10-6509110-6662260-NM_001242413		chr10-6509110-6662260-NM_001242413		NM_001242413	659	5588	0	1
chr10	6509110	6662260	153150	-	NM_006257	PRKCQ	PRKCT|nPKC-theta	protein kinase C, theta	HGNC:9410|MIM:600448|Ensembl:ENSG00000065675|HPRD:02710|Vega:OTTHUMG00000017623	5588	chr10-6509110-6662260-NM_006257		chr10-6509110-6662260-NM_006257		NM_006257	659	5588	0	1
chr10	67349730	69095422	1745692	-	NM_001127384	CTNNA3	VR22	catenin (cadherin-associated protein), alpha 3	HGNC:2511|MIM:607667|Ensembl:ENSG00000183230|HPRD:09639|Vega:OTTHUMG00000018334	29119	chr10-67349730-69095422-NM_001127384	chr10-67349730-69095422-NM_001127384	chr10-67349730-69095422-NM_001127384				29119	2	1
chr10	67349730	69125955	1776225	-	NM_013266	CTNNA3	VR22	catenin (cadherin-associated protein), alpha 3	HGNC:2511|MIM:607667|Ensembl:ENSG00000183230|HPRD:09639|Vega:OTTHUMG00000018334	29119	chr10-67349730-69125955-NM_013266	chr10-67349730-69125955-NM_013266	chr10-67349730-69125955-NM_013266				29119	2	1
chr10	68355797	68530873	175076	+	NM_178011	LRRTM3	-	leucine rich repeat transmembrane neuronal 3	HGNC:19410|MIM:610869|Ensembl:ENSG00000198739|HPRD:14324|Vega:OTTHUMG00000018332	347731	chr10-68355797-68530873-NM_178011						347731	1	1
chr10	69226432	69267943	41511	-	NM_021800	DNAJC12	JDP1	DnaJ (Hsp40) homolog, subfamily C, member 12	HGNC:28908|MIM:606060|Ensembl:ENSG00000108176|HPRD:06930|Vega:OTTHUMG00000018339	56521
chr10	69240971	69267943	26972	-	NM_201262	DNAJC12	JDP1	DnaJ (Hsp40) homolog, subfamily C, member 12	HGNC:28908|MIM:606060|Ensembl:ENSG00000108176|HPRD:06930|Vega:OTTHUMG00000018339	56521
chr10	69314432	69348153	33721	+	NM_012238	SIRT1	SIR2L1	sirtuin 1	HGNC:14929|MIM:604479|Ensembl:ENSG00000096717|HPRD:08381|Vega:OTTHUMG00000018340	23411				23411			23411	0	1
chr10	69314944	69348153	33209	+	NM_001142498	SIRT1	SIR2L1	sirtuin 1	HGNC:14929|MIM:604479|Ensembl:ENSG00000096717|HPRD:08381|Vega:OTTHUMG00000018340	23411				23411			23411	0	1
chr10	69351661	69505109	153448	-	NM_015601	HERC4	-	hect domain and RLD 4	HGNC:24521|MIM:609248|Ensembl:ENSG00000148634|HPRD:13646|Vega:OTTHUMG00000018343	26091							26091	0	1
chr10	69351661	69505109	153448	-	NM_022079	HERC4	-	hect domain and RLD 4	HGNC:24521|MIM:609248|Ensembl:ENSG00000148634|HPRD:13646|Vega:OTTHUMG00000018343	26091							26091	0	1
chr10	69539255	69641779	102524	+	NM_032578	MYPN	MYOP	myopalladin	HGNC:23246|MIM:608517|Ensembl:ENSG00000138347|HPRD:10536|Vega:OTTHUMG00000018344	84665	chr10-69539255-69641779-NM_032578	chr10-69539255-69641779-NM_032578					84665	0	1	NM_032578	larynx,liver
chr10	69660387	69661861	1474	-	NM_145178	ATOH7	Math5|bHLHa13	atonal homolog 7 (Drosophila)	HGNC:13907|MIM:609875|Ensembl:ENSG00000179774|HPRD:09812|Vega:OTTHUMG00000018346	220202					NM_145178	677	220202	1	1
chr10	69712422	69762690	50268	-	NM_022129	PBLD	MAWBP|MAWDBP	phenazine biosynthesis-like protein domain containing	HGNC:23301|MIM:612189|Ensembl:ENSG00000108187|HPRD:14366|Vega:OTTHUMG00000073949	64081										NM_022129	kidney,liver
chr10	69714843	69762690	47847	-	NM_001033083	PBLD	MAWBP|MAWDBP	phenazine biosynthesis-like protein domain containing	HGNC:23301|MIM:612189|Ensembl:ENSG00000108187|HPRD:14366|Vega:OTTHUMG00000073949	64081
chr10	69761773	69772959	11186	+	NM_012207	HNRNPH3	2H9|HNRPH3	heterogeneous nuclear ribonucleoprotein H3 (2H9)	HGNC:5043|MIM:602324|Ensembl:ENSG00000096746|HPRD:03818|Vega:OTTHUMG00000018349	3189				3189			3189	0	1
chr10	69761773	69772959	11186	+	NM_021644	HNRNPH3	2H9|HNRPH3	heterogeneous nuclear ribonucleoprotein H3 (2H9)	HGNC:5043|MIM:602324|Ensembl:ENSG00000096746|HPRD:03818|Vega:OTTHUMG00000018349	3189				3189			3189	0	1
chr10	69773280	69836952	63672	-	NM_017987	RUFY2	RABIP4R|ZFYVE13	RUN and FYVE domain containing 2	HGNC:19761|MIM:610328|Ensembl:ENSG00000204130|HPRD:11526|Vega:OTTHUMG00000018353	55680							55680	0	1
chr10	69806955	69837057	30102	-	NM_001042417	RUFY2	RABIP4R|ZFYVE13	RUN and FYVE domain containing 2	HGNC:19761|MIM:610328|Ensembl:ENSG00000204130|HPRD:11526|Vega:OTTHUMG00000018353	55680							55680	0	1
chr10	69843826	69901736	57910	-	NM_001080449	DNA2	DNA2L	DNA replication helicase 2 homolog (yeast)	HGNC:2939|MIM:601810|Ensembl:ENSG00000138346|Vega:OTTHUMG00000018352	1763							1763	0	1
chr10	69912095	69957286	45191	-	NM_152707	SLC25A16	D10S105E|GDA|GDC|HGT.1|ML7|hML7	solute carrier family 25 (mitochondrial carrier; Graves disease autoantigen), member 16	HGNC:10986|MIM:139080|Ensembl:ENSG00000122912|HPRD:00740|Vega:OTTHUMG00000018354	8034				8034			8034	0	1
chr10	69990122	70124245	134123	+	NM_030625	TET1	CXXC6|LCX|bA119F7.1	tet methylcytosine dioxygenase 1	HGNC:29484|MIM:607790|Ensembl:ENSG00000138336|HPRD:09694|Vega:OTTHUMG00000018359	80312							80312	0	1							80312	L	T	Somatic	NM_030625									NM_030625
chr10	70150976	70221315	70339	+	NM_018237	CCAR1	RP11-437A18.1	cell division cycle and apoptosis regulator 1	HGNC:24236|MIM:612569|Ensembl:ENSG00000060339|HPRD:10811|Vega:OTTHUMG00000018361	55749							55749	0	1
chr10	70257299	70322822	65523	+	NM_001130159	STOX1	C10orf24|PEE4	storkhead box 1	HGNC:23508|MIM:609397|Ensembl:ENSG00000165730|HPRD:18579|Vega:OTTHUMG00000018367	219736							219736	0	1				219736	Preeclampsia/eclampsia 4, 609404 (3)	219736
chr10	70257299	70322822	65523	+	NM_001130160	STOX1	C10orf24|PEE4	storkhead box 1	HGNC:23508|MIM:609397|Ensembl:ENSG00000165730|HPRD:18579|Vega:OTTHUMG00000018367	219736							219736	0	1				219736	Preeclampsia/eclampsia 4, 609404 (3)	219736
chr10	70257299	70322822	65523	+	NM_152709	STOX1	C10orf24|PEE4	storkhead box 1	HGNC:23508|MIM:609397|Ensembl:ENSG00000165730|HPRD:18579|Vega:OTTHUMG00000018367	219736							219736	0	1				219736	Preeclampsia/eclampsia 4, 609404 (3)	219736
chr10	70257299	70325215	67916	+	NM_001130161	STOX1	C10orf24|PEE4	storkhead box 1	HGNC:23508|MIM:609397|Ensembl:ENSG00000165730|HPRD:18579|Vega:OTTHUMG00000018367	219736							219736	0	1				219736	Preeclampsia/eclampsia 4, 609404 (3)	219736
chr10	70257568	70322822	65254	+	NM_001130162	STOX1	C10orf24|PEE4	storkhead box 1	HGNC:23508|MIM:609397|Ensembl:ENSG00000165730|HPRD:18579|Vega:OTTHUMG00000018367	219736							219736	0	1				219736	Preeclampsia/eclampsia 4, 609404 (3)	219736
chr10	70331039	70376609	45570	+	NM_024045	DDX50	GU2|GUB|RH-II/GuB	DEAD (Asp-Glu-Ala-Asp) box polypeptide 50	HGNC:17906|MIM:610373|Ensembl:ENSG00000107625|HPRD:09910|Vega:OTTHUMG00000018362	79009				79009	NM_024045	678	79009	2	1	NM_024045	tongue
chr10	70385897	70414285	28388	+	NM_004728	DDX21	GUA|GURDB|RH-II/GU|RH-II/GuA	DEAD (Asp-Glu-Ala-Asp) box polypeptide 21	HGNC:2744|MIM:606357|Ensembl:ENSG00000165732|HPRD:05895|Vega:OTTHUMG00000018366	9188				9188	NM_004728	678	9188	0	1
chr10	70418482	70446745	28263	+	NM_015634	KIAA1279	KBP|TTC20	KIAA1279	HGNC:23419|MIM:609367|Ensembl:ENSG00000198954|HPRD:13848|Vega:OTTHUMG00000018363	26128							26128	0	1				26128	Goldberg-Shprintzen megacolon syndrome, 609460 (3)	26128
chr10	70517833	70534573	16740	+	NM_002727	SRGN	PPG|PRG|PRG1	serglycin	HGNC:9361|MIM:177040|Ensembl:ENSG00000122862|HPRD:01513|Vega:OTTHUMG00000018369	5552							5552	3	1	NM_002727	blood	NM_002727
chr10	70553913	70602622	48709	+	NM_001035260	VPS26A	HB58|Hbeta58|PEP8A|VPS26	vacuolar protein sorting 26 homolog A (S. pombe)	HGNC:12711|MIM:605506|Ensembl:ENSG00000122958|HPRD:08385|Vega:OTTHUMG00000018376	9559				9559			9559	0	1
chr10	70553913	70602622	48709	+	NM_004896	VPS26A	HB58|Hbeta58|PEP8A|VPS26	vacuolar protein sorting 26 homolog A (S. pombe)	HGNC:12711|MIM:605506|Ensembl:ENSG00000122958|HPRD:08385|Vega:OTTHUMG00000018376	9559				9559			9559	0	1
chr10	70609998	70638855	28857	+	NM_003171	SUPV3L1	SUV3	suppressor of var1, 3-like 1 (S. cerevisiae)	HGNC:11471|MIM:605122|Ensembl:ENSG00000156502|HPRD:05493|Vega:OTTHUMG00000018375	6832			chr10-70609998-70638855-NM_003171				6832	0	1	NM_003171	uterus
chr10	70650064	70697321	47257	+	NM_025130	HKDC1	-	hexokinase domain containing 1	HGNC:23302|Ensembl:ENSG00000156510|HPRD:08006|Vega:OTTHUMG00000018371	80201	chr10-70650064-70697321-NM_025130				NM_025130	679	80201	0	1	NM_025130	colon
chr10	70699761	70831643	131882	+	NM_033497	HK1	HK1-ta|HK1-tb|HK1-tc|HKI|HXK1	hexokinase 1	HGNC:4922|MIM:142600|Ensembl:ENSG00000156515|HPRD:00809|Vega:OTTHUMG00000018380	3098		chr10-70699761-70831643-NM_033497			NM_033497	679	3098	0	1				3098	Hemolytic anemia due to hexokinase deficiency, 235700 (3)
chr10	70699761	70831643	131882	+	NM_033498	HK1	HK1-ta|HK1-tb|HK1-tc|HKI|HXK1	hexokinase 1	HGNC:4922|MIM:142600|Ensembl:ENSG00000156515|HPRD:00809|Vega:OTTHUMG00000018380	3098		chr10-70699761-70831643-NM_033498			NM_033498	679	3098	0	1				3098	Hemolytic anemia due to hexokinase deficiency, 235700 (3)
chr10	70699761	70831643	131882	+	NM_033500	HK1	HK1-ta|HK1-tb|HK1-tc|HKI|HXK1	hexokinase 1	HGNC:4922|MIM:142600|Ensembl:ENSG00000156515|HPRD:00809|Vega:OTTHUMG00000018380	3098		chr10-70699761-70831643-NM_033500			NM_033500	679	3098	0	1				3098	Hemolytic anemia due to hexokinase deficiency, 235700 (3)
chr10	70745615	70831643	86028	+	NM_033496	HK1	HK1-ta|HK1-tb|HK1-tc|HKI|HXK1	hexokinase 1	HGNC:4922|MIM:142600|Ensembl:ENSG00000156515|HPRD:00809|Vega:OTTHUMG00000018380	3098					NM_033496	679	3098	0	1				3098	Hemolytic anemia due to hexokinase deficiency, 235700 (3)
chr10	70748608	70831643	83035	+	NM_000188	HK1	HK1-ta|HK1-tb|HK1-tc|HKI|HXK1	hexokinase 1	HGNC:4922|MIM:142600|Ensembl:ENSG00000156515|HPRD:00809|Vega:OTTHUMG00000018380	3098					NM_000188	679	3098	0	1				3098	Hemolytic anemia due to hexokinase deficiency, 235700 (3)
chr10	70833963	70846680	12717	-	NM_001057	TACR2	NK2R|NKNAR|SKR|TAC2R	tachykinin receptor 2	HGNC:11527|MIM:162321|Ensembl:ENSG00000075073|HPRD:01207|Vega:OTTHUMG00000018377	6865					NM_001057	680	6865	0	1	NM_001057	muscle
chr10	70881231	70937429	56198	+	NM_012339	TSPAN15	2700063A19Rik|NET-7|NET7|TM4SF15	tetraspanin 15	HGNC:23298|MIM:613140|Ensembl:ENSG00000099282|HPRD:15511|Vega:OTTHUMG00000018381	23555							23555	0	1
chr10	71001796	71003216	1420	-	NM_020999	NEUROG3	Atoh5|Math4B|NGN-3|bHLHa7|ngn3	neurogenin 3	HGNC:13806|MIM:604882|Ensembl:ENSG00000122859|HPRD:05346|Vega:OTTHUMG00000018391	50674			chr10-71001796-71003216-NM_020999		NM_020999	677	50674	1	1				50674	Diarrhea 4, malabsorptive, congenital, 610370 (3)
chr10	71060008	71063361	3353	+	NM_145306	C10orf35	-	chromosome 10 open reading frame 35	HGNC:23519|Ensembl:ENSG00000171224|HPRD:12573|Vega:OTTHUMG00000018383	219738							219738	1	1
chr10	71231649	71388910	157261	+	NM_001130103	COL13A1	COLXIIIA1	collagen, type XIII, alpha 1	HGNC:2190|MIM:120350|Ensembl:ENSG00000197467|HPRD:00383|Vega:OTTHUMG00000018394	1305	chr10-71231649-71388910-NM_001130103				NM_001130103	681	1305	0	1												NM_001130103	NM_001130103							NM_001130103
chr10	71231649	71388910	157261	+	NM_080798	COL13A1	COLXIIIA1	collagen, type XIII, alpha 1	HGNC:2190|MIM:120350|Ensembl:ENSG00000197467|HPRD:00383|Vega:OTTHUMG00000018394	1305	chr10-71231649-71388910-NM_080798				NM_080798	681	1305	0	1	NM_080798	ovary
chr10	71231649	71388910	157261	+	NM_080800	COL13A1	COLXIIIA1	collagen, type XIII, alpha 1	HGNC:2190|MIM:120350|Ensembl:ENSG00000197467|HPRD:00383|Vega:OTTHUMG00000018394	1305	chr10-71231649-71388910-NM_080800				NM_080800	681	1305	0	1	NM_080800	ovary
chr10	71231649	71388910	157261	+	NM_080801	COL13A1	COLXIIIA1	collagen, type XIII, alpha 1	HGNC:2190|MIM:120350|Ensembl:ENSG00000197467|HPRD:00383|Vega:OTTHUMG00000018394	1305	chr10-71231649-71388910-NM_080801				NM_080801	681	1305	0	1	NM_080801	ovary
chr10	71231649	71388910	157261	+	NM_080802	COL13A1	COLXIIIA1	collagen, type XIII, alpha 1	HGNC:2190|MIM:120350|Ensembl:ENSG00000197467|HPRD:00383|Vega:OTTHUMG00000018394	1305	chr10-71231649-71388910-NM_080802				NM_080802	681	1305	0	1	NM_080802	ovary
chr10	71231649	71388910	157261	+	NM_080805	COL13A1	COLXIIIA1	collagen, type XIII, alpha 1	HGNC:2190|MIM:120350|Ensembl:ENSG00000197467|HPRD:00383|Vega:OTTHUMG00000018394	1305	chr10-71231649-71388910-NM_080805				NM_080805	681	1305	0	1	NM_080805	ovary
chr10	71482362	71542046	59684	+	NM_018649	H2AFY2	macroH2A2	H2A histone family, member Y2	HGNC:14453|Ensembl:ENSG00000099284|HPRD:13625|Vega:OTTHUMG00000018396	55506							55506	0	1
chr10	71542028	71562696	20668	-	NM_001198696	AIFM2	AMID|PRG3|RP11-367H5.2	apoptosis-inducing factor, mitochondrion-associated, 2	HGNC:21411|MIM:605159|Ensembl:ENSG00000042286|HPRD:09797|Vega:OTTHUMG00000018398	84883	chr10-71542028-71562696-NM_001198696						84883	0	1			NM_001198696
chr10	71542028	71562696	20668	-	NM_032797	AIFM2	AMID|PRG3|RP11-367H5.2	apoptosis-inducing factor, mitochondrion-associated, 2	HGNC:21411|MIM:605159|Ensembl:ENSG00000042286|HPRD:09797|Vega:OTTHUMG00000018398	84883	chr10-71542028-71562696-NM_032797						84883	0	1	NM_032797	cervix	NM_032797
chr10	71567738	71576502	8764	-	NM_001040273	TYSND1	NET41	trypsin domain containing 1	HGNC:28531|MIM:611017|Ensembl:ENSG00000156521|HPRD:15593|Vega:OTTHUMG00000018397	219743							219743	0	1
chr10	71567738	71576502	8764	-	NM_173555	TYSND1	NET41	trypsin domain containing 1	HGNC:28531|MIM:611017|Ensembl:ENSG00000156521|HPRD:15593|Vega:OTTHUMG00000018397	219743							219743	0	1	NM_173555	bone_marrow,ovary
chr10	71579966	71600291	20325	-	NM_001142648	SAR1A	SAR1|SARA1|Sara|masra2	SAR1 homolog A (S. cerevisiae)	HGNC:10534|MIM:607691|Ensembl:ENSG00000079332|HPRD:07608|Vega:OTTHUMG00000018400	56681							56681	0	1
chr10	71579966	71600291	20325	-	NM_020150	SAR1A	SAR1|SARA1|Sara|masra2	SAR1 homolog A (S. cerevisiae)	HGNC:10534|MIM:607691|Ensembl:ENSG00000079332|HPRD:07608|Vega:OTTHUMG00000018400	56681							56681	0	1
chr10	71632591	71663196	30605	-	NM_021129	PPA1	IOPPP|PP|PP1|SID6-8061	pyrophosphatase (inorganic) 1	HGNC:9226|MIM:179030|Ensembl:ENSG00000180817|HPRD:01527|Vega:OTTHUMG00000018399	5464				5464			5464	0	1
chr10	71684718	71713456	28738	-	NM_022146	NPFFR1	GPR147|NPFF1|NPFF1R1|OT7T022	neuropeptide FF receptor 1	HGNC:17425|MIM:607448|Ensembl:ENSG00000148734|HPRD:12120|Vega:OTTHUMG00000018404	64106					NM_022146	680	64106	0	1
chr10	71728734	71811420	82686	-	NM_207119	LRRC20	-	leucine rich repeat containing 20	HGNC:23421|Ensembl:ENSG00000172731|HPRD:14314|Vega:OTTHUMG00000018407	55222							55222	0	1
chr10	71728734	71812388	83654	-	NM_018205	LRRC20	-	leucine rich repeat containing 20	HGNC:23421|Ensembl:ENSG00000172731|HPRD:14314|Vega:OTTHUMG00000018407	55222							55222	0	1
chr10	71728734	71812388	83654	-	NM_018239	LRRC20	-	leucine rich repeat containing 20	HGNC:23421|Ensembl:ENSG00000172731|HPRD:14314|Vega:OTTHUMG00000018407	55222							55222	0	1
chr10	71833866	71858380	24514	+	NM_004096	EIF4EBP2	4EBP2|PHASII	eukaryotic translation initiation factor 4E binding protein 2	HGNC:3289|MIM:602224|Ensembl:ENSG00000148730|HPRD:03747|Vega:OTTHUMG00000018409	1979							1979	0	1
chr10	71861697	71871471	9774	-	NM_018055	NODAL	HTX5	nodal homolog (mouse)	HGNC:7865|MIM:601265|Ensembl:ENSG00000156574|HPRD:08370|Vega:OTTHUMG00000018408	4838							4838	0	1	NM_018055	brain		4838	Heterotaxy, visceral, 5, 270100 (3)	4838
chr10	71908569	71998212	89643	+	NM_014431	KIAA1274	PALD	KIAA1274	HGNC:23530|Ensembl:ENSG00000107719|HPRD:11419|Vega:OTTHUMG00000018411	27143	chr10-71908569-71998212-NM_014431						27143	0	1
chr10	72027109	72032537	5428	-	NM_001083116	PRF1	FLH2|HPLH2|P1|PFN1|PFP	perforin 1 (pore forming protein)	HGNC:9360|MIM:170280|Ensembl:ENSG00000180644|HPRD:01362|Vega:OTTHUMG00000018412	5551							5551	0	1			NM_001083116	5551	Hemophagocytic lymphohistiocytosis, familial, 2, 603553 (3);Lymphoma, non-Hodgkin, 605027 (3)		5551	L	Mis	Germline
chr10	72027109	72032537	5428	-	NM_005041	PRF1	FLH2|HPLH2|P1|PFN1|PFP	perforin 1 (pore forming protein)	HGNC:9360|MIM:170280|Ensembl:ENSG00000180644|HPRD:01362|Vega:OTTHUMG00000018412	5551							5551	0	1			NM_005041	5551	Hemophagocytic lymphohistiocytosis, familial, 2, 603553 (3);Lymphoma, non-Hodgkin, 605027 (3)		5551	L	Mis	Germline
chr10	72102564	72192201	89637	+	NM_080722	ADAMTS14	-	ADAM metallopeptidase with thrombospondin type 1 motif, 14	HGNC:14899|MIM:607506|Ensembl:ENSG00000138316|HPRD:06329|Vega:OTTHUMG00000018414	140766					NM_080722	681	140766	0	1	NM_080722	heart	NM_080722
chr10	72102564	72192201	89637	+	NM_139155	ADAMTS14	-	ADAM metallopeptidase with thrombospondin type 1 motif, 14	HGNC:14899|MIM:607506|Ensembl:ENSG00000138316|HPRD:06329|Vega:OTTHUMG00000018414	140766					NM_139155	681	140766	0	1	NM_139155	heart	NM_139155
chr10	72201000	72215163	14163	-	NM_152710	C10orf27	spatial	chromosome 10 open reading frame 27	HGNC:23511|MIM:612640|Ensembl:ENSG00000166220|HPRD:08500|Vega:OTTHUMG00000018413	219793							219793	3	1	NM_152710	thymus
chr10	72245709	72310938	65229	+	NM_003901	SGPL1	S1PL|SPL	sphingosine-1-phosphate lyase 1	HGNC:10817|MIM:603729|Ensembl:ENSG00000166224|HPRD:07224|Vega:OTTHUMG00000018421	8879							8879	0	1
chr10	72313272	72318547	5275	-	NM_000281	PCBD1	DCOH|PCBD|PCD|PHS	pterin-4 alpha-carbinolamine dehydratase/dimerization cofactor of hepatocyte nuclear factor 1 alpha	HGNC:8646|MIM:126090|Ensembl:ENSG00000166228|HPRD:00523|Vega:OTTHUMG00000018417	5092							5092	0	1	NM_000281	pancreas		5092	Hyperphenylalaninemia, BH4-deficient, D, 264070 (3)	5092
chr10	7240591	7491309	250718	-	NM_001018039	SFMBT2	-	Scm-like with four mbt domains 2	HGNC:20256|Ensembl:ENSG00000198879|Vega:OTTHUMG00000017630	57713
chr10	7240591	7493454	252863	-	NM_001029880	SFMBT2	-	Scm-like with four mbt domains 2	HGNC:20256|Ensembl:ENSG00000198879|Vega:OTTHUMG00000017630	57713
chr10	72642303	72730755	88452	+	NM_170744	UNC5B	UNC5H2|p53RDL1	unc-5 homolog B (C. elegans)	HGNC:12568|MIM:607870|Ensembl:ENSG00000107731|HPRD:08487|Vega:OTTHUMG00000018422	219699	chr10-72642303-72730755-NM_170744						219699	0	1
chr10	72749015	72793153	44138	+	NM_001174098	SLC29A3	ENT3|PHID	solute carrier family 29 (nucleoside transporters), member 3	HGNC:23096|MIM:612373|Ensembl:ENSG00000198246|HPRD:11570|Vega:OTTHUMG00000018424	55315							55315	0	1				55315	Hyperpigmentation, cutaneous, with hypertrichosis, hepatosplenomegaly, heart anomalies, hearing loss, and hypogonadism, 612391 (3);Pigmented hypertrophic dermatosis with insulin-dependent diabetes, 612391 (3)
chr10	72749015	72793153	44138	+	NM_018344	SLC29A3	ENT3|PHID	solute carrier family 29 (nucleoside transporters), member 3	HGNC:23096|MIM:612373|Ensembl:ENSG00000198246|HPRD:11570|Vega:OTTHUMG00000018424	55315							55315	0	1				55315	Hyperpigmentation, cutaneous, with hypertrichosis, hepatosplenomegaly, heart anomalies, hearing loss, and hypogonadism, 612391 (3);Pigmented hypertrophic dermatosis with insulin-dependent diabetes, 612391 (3)
chr10	72826696	73047368	220672	+	NM_001171932	CDH23	CDHR23|USH1D	cadherin-related 23	HGNC:13733|MIM:605516|Ensembl:ENSG00000107736|HPRD:05699|Vega:OTTHUMG00000019347	64072	chr10-72826696-73047368-NM_001171932						64072	0	1				64072	Deafness, autosomal recessive 12, 601386 (3);Usher syndrome, type 1D, 601067 (3);Usher syndrome, type 1D/F digenic, 601067 (3)	64072
chr10	72826696	73077225	250529	+	NM_052836	CDH23	CDHR23|USH1D	cadherin-related 23	HGNC:13733|MIM:605516|Ensembl:ENSG00000107736|HPRD:05699|Vega:OTTHUMG00000019347	64072	chr10-72826696-73077225-NM_052836						64072	0	1				64072	Deafness, autosomal recessive 12, 601386 (3);Usher syndrome, type 1D, 601067 (3);Usher syndrome, type 1D/F digenic, 601067 (3)	64072
chr10	72826696	73137270	310574	+	NM_001171931	CDH23	CDHR23|USH1D	cadherin-related 23	HGNC:13733|MIM:605516|Ensembl:ENSG00000107736|HPRD:05699|Vega:OTTHUMG00000019347	64072	chr10-72826696-73137270-NM_001171931						64072	0	1				64072	Deafness, autosomal recessive 12, 601386 (3);Usher syndrome, type 1D, 601067 (3);Usher syndrome, type 1D/F digenic, 601067 (3)	64072
chr10	72826696	73162487	335791	+	NM_001171930	CDH23	CDHR23|USH1D	cadherin-related 23	HGNC:13733|MIM:605516|Ensembl:ENSG00000107736|HPRD:05699|Vega:OTTHUMG00000019347	64072	chr10-72826696-73162487-NM_001171930						64072	0	1				64072	Deafness, autosomal recessive 12, 601386 (3);Usher syndrome, type 1D, 601067 (3);Usher syndrome, type 1D/F digenic, 601067 (3)	64072
chr10	72826696	73245710	419014	+	NM_022124	CDH23	CDHR23|USH1D	cadherin-related 23	HGNC:13733|MIM:605516|Ensembl:ENSG00000107736|HPRD:05699|Vega:OTTHUMG00000019347	64072	chr10-72826696-73245710-NM_022124		chr10-72826696-73245710-NM_022124				64072	0	1				64072	Deafness, autosomal recessive 12, 601386 (3);Usher syndrome, type 1D, 601067 (3);Usher syndrome, type 1D/F digenic, 601067 (3)	64072
chr10	73141463	73149584	8121	-	NM_001164375	C10orf105	-	chromosome 10 open reading frame 105	HGNC:20304|Ensembl:ENSG00000214688	414152							414152	0	1
chr10	73141463	73167587	26124	-	NM_001168390	C10orf105	-	chromosome 10 open reading frame 105	HGNC:20304|Ensembl:ENSG00000214688	414152			chr10-73141463-73167587-NM_001168390				414152	0	1
chr10	73177318	73203343	26025	-	NM_022153	C10orf54	B7-H5|GI24|PP2135|SISP1	chromosome 10 open reading frame 54	HGNC:30085|Ensembl:ENSG00000107738|HPRD:15160|Vega:OTTHUMG00000018426	64115	chr10-73177318-73203343-NM_022153						64115	0	1
chr10	73225533	73245710	20177	+	NM_001171933	CDH23	CDHR23|USH1D	cadherin-related 23	HGNC:13733|MIM:605516|Ensembl:ENSG00000107736|HPRD:05699|Vega:OTTHUMG00000019347	64072							64072	0	1				64072	Deafness, autosomal recessive 12, 601386 (3);Usher syndrome, type 1D, 601067 (3);Usher syndrome, type 1D/F digenic, 601067 (3)	64072
chr10	73225533	73245710	20177	+	NM_001171934	CDH23	CDHR23|USH1D	cadherin-related 23	HGNC:13733|MIM:605516|Ensembl:ENSG00000107736|HPRD:05699|Vega:OTTHUMG00000019347	64072							64072	0	1				64072	Deafness, autosomal recessive 12, 601386 (3);Usher syndrome, type 1D, 601067 (3);Usher syndrome, type 1D/F digenic, 601067 (3)	64072
chr10	73241645	73245710	4065	+	NM_001171935	CDH23	CDHR23|USH1D	cadherin-related 23	HGNC:13733|MIM:605516|Ensembl:ENSG00000107736|HPRD:05699|Vega:OTTHUMG00000019347	64072							64072	0	1				64072	Deafness, autosomal recessive 12, 601386 (3);Usher syndrome, type 1D, 601067 (3);Usher syndrome, type 1D/F digenic, 601067 (3)	64072
chr10	73241645	73245710	4065	+	NM_001171936	CDH23	CDHR23|USH1D	cadherin-related 23	HGNC:13733|MIM:605516|Ensembl:ENSG00000107736|HPRD:05699|Vega:OTTHUMG00000019347	64072							64072	0	1				64072	Deafness, autosomal recessive 12, 601386 (3);Usher syndrome, type 1D, 601067 (3);Usher syndrome, type 1D/F digenic, 601067 (3)	64072
chr10	73246060	73281088	35028	-	NM_001042465	PSAP	GLBA|SAP1	prosaposin	HGNC:9498|MIM:176801|Ensembl:ENSG00000197746|HPRD:01460|Vega:OTTHUMG00000018429	5660				5660			5660	0	1			NM_001042465	5660	Combined SAP deficiency, 611721 (3);Gaucher disease, atypical, 610539 (3);Krabbe disease, atypical, 611722 (3);Metachromatic leukodystrophy due to SAP-b deficiency, 249900 (3)
chr10	73246060	73281088	35028	-	NM_001042466	PSAP	GLBA|SAP1	prosaposin	HGNC:9498|MIM:176801|Ensembl:ENSG00000197746|HPRD:01460|Vega:OTTHUMG00000018429	5660				5660			5660	0	1			NM_001042466	5660	Combined SAP deficiency, 611721 (3);Gaucher disease, atypical, 610539 (3);Krabbe disease, atypical, 611722 (3);Metachromatic leukodystrophy due to SAP-b deficiency, 249900 (3)
chr10	73246060	73281088	35028	-	NM_002778	PSAP	GLBA|SAP1	prosaposin	HGNC:9498|MIM:176801|Ensembl:ENSG00000197746|HPRD:01460|Vega:OTTHUMG00000018429	5660				5660			5660	0	1			NM_002778	5660	Combined SAP deficiency, 611721 (3);Gaucher disease, atypical, 610539 (3);Krabbe disease, atypical, 611722 (3);Metachromatic leukodystrophy due to SAP-b deficiency, 249900 (3)
chr10	73394125	73443328	49203	+	NM_004273	CHST3	C6ST|C6ST1|HSD	carbohydrate (chondroitin 6) sulfotransferase 3	HGNC:1971|MIM:603799|Ensembl:ENSG00000122863|HPRD:07052|Vega:OTTHUMG00000018431	9469							9469	0	1	NM_004273	liver		9469	Spondyloepiphyseal dysplasia with congenital joint dislocations, 143095 (3)	9469
chr10	73488797	73518796	29999	-	NM_014767	SPOCK2	testican-2	sparc/osteonectin, cwcv and kazal-like domains proteoglycan (testican) 2	HGNC:13564|MIM:607988|Ensembl:ENSG00000107742|HPRD:12146|Vega:OTTHUMG00000018430	9806							9806	0	1	NM_014767	peripheral_nervous_system	NM_014767
chr10	73515989	73518796	2807	-	NM_001134434	SPOCK2	testican-2	sparc/osteonectin, cwcv and kazal-like domains proteoglycan (testican) 2	HGNC:13564|MIM:607988|Ensembl:ENSG00000107742|HPRD:12146|Vega:OTTHUMG00000018430	9806							9806	0	1			NM_001134434
chr10	73526279	73645757	119478	-	NM_001198798	ASCC1	ASC1p50|p50	activating signal cointegrator 1 complex subunit 1	HGNC:24268|MIM:614215|Ensembl:ENSG00000138303|Vega:OTTHUMG00000018434	51008			chr10-73526279-73645757-NM_001198798				51008	0	1				51008	Barrett esophagus/esophageal adenocarcinoma, 614266 (3)
chr10	73526279	73645757	119478	-	NM_015947	ASCC1	ASC1p50|p50	activating signal cointegrator 1 complex subunit 1	HGNC:24268|MIM:614215|Ensembl:ENSG00000138303|Vega:OTTHUMG00000018434	51008			chr10-73526279-73645757-NM_015947				51008	0	1				51008	Barrett esophagus/esophageal adenocarcinoma, 614266 (3)
chr10	73526279	73646189	119910	-	NM_001198799	ASCC1	ASC1p50|p50	activating signal cointegrator 1 complex subunit 1	HGNC:24268|MIM:614215|Ensembl:ENSG00000138303|Vega:OTTHUMG00000018434	51008			chr10-73526279-73646189-NM_001198799				51008	0	1				51008	Barrett esophagus/esophageal adenocarcinoma, 614266 (3)
chr10	73526279	73646189	119910	-	NM_001198800	ASCC1	ASC1p50|p50	activating signal cointegrator 1 complex subunit 1	HGNC:24268|MIM:614215|Ensembl:ENSG00000138303|Vega:OTTHUMG00000018434	51008			chr10-73526279-73646189-NM_001198800				51008	0	1				51008	Barrett esophagus/esophageal adenocarcinoma, 614266 (3)
chr10	73645763	73665624	19861	+	NM_001242546	ANAPC16	APC16|C10orf104|CENP-27|MSAG|bA570G20.3	anaphase promoting complex subunit 16	HGNC:26976|MIM:613427|Ensembl:ENSG00000166295|HPRD:12554|Vega:OTTHUMG00000018433	119504							119504	0	1
chr10	73645763	73665624	19861	+	NM_001242547	ANAPC16	APC16|C10orf104|CENP-27|MSAG|bA570G20.3	anaphase promoting complex subunit 16	HGNC:26976|MIM:613427|Ensembl:ENSG00000166295|HPRD:12554|Vega:OTTHUMG00000018433	119504							119504	0	1
chr10	73645763	73665624	19861	+	NM_001242548	ANAPC16	APC16|C10orf104|CENP-27|MSAG|bA570G20.3	anaphase promoting complex subunit 16	HGNC:26976|MIM:613427|Ensembl:ENSG00000166295|HPRD:12554|Vega:OTTHUMG00000018433	119504							119504	0	1
chr10	73645763	73665624	19861	+	NM_173473	ANAPC16	APC16|C10orf104|CENP-27|MSAG|bA570G20.3	anaphase promoting complex subunit 16	HGNC:26976|MIM:613427|Ensembl:ENSG00000166295|HPRD:12554|Vega:OTTHUMG00000018433	119504							119504	0	1
chr10	73703682	73705803	2121	+	NM_019058	DDIT4	Dig2|REDD-1|REDD1|RP11-442H21.1|RTP801	DNA-damage-inducible transcript 4	HGNC:24944|MIM:607729|Ensembl:ENSG00000168209|HPRD:09662|Vega:OTTHUMG00000018435	54541							54541	0	1	NM_019058	cervix
chr10	73762593	73784913	22320	-	NM_001002762	DNAJB12	DJ10	DnaJ (Hsp40) homolog, subfamily B, member 12	HGNC:14891|MIM:608376|Ensembl:ENSG00000148719|HPRD:07086|Vega:OTTHUMG00000018436	54788							54788	0	1
chr10	73762593	73784913	22320	-	NM_017626	DNAJB12	DJ10	DnaJ (Hsp40) homolog, subfamily B, member 12	HGNC:14891|MIM:608376|Ensembl:ENSG00000148719|HPRD:07086|Vega:OTTHUMG00000018436	54788							54788	0	1
chr10	73797089	73953750	156661	-	NM_001195519	MICU1	CALC|CBARA1|EFHA3	mitochondrial calcium uptake 1	HGNC:1530|MIM:605084|Ensembl:ENSG00000107745|HPRD:05471|Vega:OTTHUMG00000018437	10367							10367	0	1
chr10	73797089	74055955	258866	-	NM_001195518	MICU1	CALC|CBARA1|EFHA3	mitochondrial calcium uptake 1	HGNC:1530|MIM:605084|Ensembl:ENSG00000107745|HPRD:05471|Vega:OTTHUMG00000018437	10367			chr10-73797089-74055955-NM_001195518				10367	0	1
chr10	73797089	74055955	258866	-	NM_006077	MICU1	CALC|CBARA1|EFHA3	mitochondrial calcium uptake 1	HGNC:1530|MIM:605084|Ensembl:ENSG00000107745|HPRD:05471|Vega:OTTHUMG00000018437	10367			chr10-73797089-74055955-NM_006077				10367	0	1
chr10	74121894	74317458	195564	+	NM_138357	MCU	C10orf42|CCDC109A	mitochondrial calcium uniporter	HGNC:23526|MIM:614197|Ensembl:ENSG00000156026|HPRD:10696|Vega:OTTHUMG00000018443	90550							90550	0	1	NM_138357	blood	NM_138357
chr10	74323344	74362793	39449	+	NM_152635	OIT3	LZP	oncoprotein induced transcript 3	HGNC:29953|MIM:609330|Ensembl:ENSG00000138315|HPRD:17660|Vega:OTTHUMG00000018444	170392							170392	0	1	NM_152635	liver	NM_152635
chr10	74364943	74384516	19573	-	NM_032562	PLA2G12B	GXIIB|GXIIIsPLA2|PLA2G13	phospholipase A2, group XIIB	HGNC:18555|MIM:611653|Ensembl:ENSG00000138308|HPRD:10155|Vega:OTTHUMG00000018446	84647							84647	0	1	NM_032562	kidney	NM_032562
chr10	74436985	74526738	89753	-	NM_000917	P4HA1	P4HA	prolyl 4-hydroxylase, alpha polypeptide I	HGNC:8546|MIM:176710|Ensembl:ENSG00000122884|HPRD:08901|Vega:OTTHUMG00000018449	5033				5033			5033	0	1			NM_000917
chr10	74436985	74526738	89753	-	NM_001017962	P4HA1	P4HA	prolyl 4-hydroxylase, alpha polypeptide I	HGNC:8546|MIM:176710|Ensembl:ENSG00000122884|HPRD:08901|Vega:OTTHUMG00000018449	5033				5033			5033	0	1			NM_001017962
chr10	74436985	74526738	89753	-	NM_001142595	P4HA1	P4HA	prolyl 4-hydroxylase, alpha polypeptide I	HGNC:8546|MIM:176710|Ensembl:ENSG00000122884|HPRD:08901|Vega:OTTHUMG00000018449	5033				5033			5033	0	1			NM_001142595
chr10	74436985	74526738	89753	-	NM_001142596	P4HA1	P4HA	prolyl 4-hydroxylase, alpha polypeptide I	HGNC:8546|MIM:176710|Ensembl:ENSG00000122884|HPRD:08901|Vega:OTTHUMG00000018449	5033				5033			5033	0	1			NM_001142596
chr10	74540215	74561587	21372	+	NM_015901	NUDT13	-	nudix (nucleoside diphosphate linked moiety X)-type motif 13	HGNC:18827|MIM:609233|Ensembl:ENSG00000166321|HPRD:10124|Vega:OTTHUMG00000018453	25961							25961	0	1
chr10	74564287	74597859	33572	-	NM_001135752	ECD	GCR2|HSGT1	ecdysoneless homolog (Drosophila)	HGNC:17029|Ensembl:ENSG00000122882|HPRD:11032|Vega:OTTHUMG00000018451	11319							11319	0	1
chr10	74564287	74597859	33572	-	NM_001135753	ECD	GCR2|HSGT1	ecdysoneless homolog (Drosophila)	HGNC:17029|Ensembl:ENSG00000122882|HPRD:11032|Vega:OTTHUMG00000018451	11319							11319	0	1
chr10	74564287	74597859	33572	-	NM_007265	ECD	GCR2|HSGT1	ecdysoneless homolog (Drosophila)	HGNC:17029|Ensembl:ENSG00000122882|HPRD:11032|Vega:OTTHUMG00000018451	11319							11319	0	1
chr10	74597882	74671945	74063	+	NM_173348	FAM149B1	KIAA0974	family with sequence similarity 149, member B1	HGNC:29162|Ensembl:ENSG00000138286|Vega:OTTHUMG00000067794	317662							317662	0	1
chr10	74672587	74677031	4444	-	NM_015190	DNAJC9	HDJC9|JDD1|SB73	DnaJ (Hsp40) homolog, subfamily C, member 9	HGNC:19123|MIM:611206|Ensembl:ENSG00000213551|HPRD:13237|Vega:OTTHUMG00000018461	23234				23234			23234	0	1
chr10	74678606	74682457	3851	-	NM_016065	MRPS16	COXPD2|MRP-S16|RPMS16	mitochondrial ribosomal protein S16	HGNC:14048|MIM:609204|Ensembl:ENSG00000182180|HPRD:14778|Vega:OTTHUMG00000018454	51021							51021	0	1				51021	Combined oxidative phosphorylation deficiency 2, 610498 (3)	51021
chr10	74683521	74788623	105102	-	NM_145170	TTC18	RP11-152N13.6	tetratricopeptide repeat domain 18	HGNC:30726|Ensembl:ENSG00000156042|HPRD:15583|Vega:OTTHUMG00000018459	118491							118491	0	1	NM_145170	testis
chr10	74805194	74843847	38653	-	NM_001156	ANXA7	ANX7|SNX|SYNEXIN	annexin A7	HGNC:545|MIM:186360|Ensembl:ENSG00000138279|HPRD:01720|Vega:OTTHUMG00000018463	310				310	NM_001156	681	310	1	1
chr10	74805194	74843847	38653	-	NM_004034	ANXA7	ANX7|SNX|SYNEXIN	annexin A7	HGNC:545|MIM:186360|Ensembl:ENSG00000138279|HPRD:01720|Vega:OTTHUMG00000018463	310				310	NM_004034	681	310	1	1
chr10	74853342	74863325	9983	-	NM_001024593	ZMYND17	-	zinc finger, MYND-type containing 17	HGNC:21000|Ensembl:ENSG00000166343|HPRD:15742|Vega:OTTHUMG00000018464	118490							118490	0	1
chr10	74866568	74925788	59220	-	NM_001142353	PPP3CB	CALNA2|CALNB|CNA2|PP2Bbeta	protein phosphatase 3, catalytic subunit, beta isozyme	HGNC:9315|MIM:114106|Ensembl:ENSG00000107758|HPRD:00235|Vega:OTTHUMG00000018472	5532				5532			5532	0	1
chr10	74866568	74925788	59220	-	NM_001142354	PPP3CB	CALNA2|CALNB|CNA2|PP2Bbeta	protein phosphatase 3, catalytic subunit, beta isozyme	HGNC:9315|MIM:114106|Ensembl:ENSG00000107758|HPRD:00235|Vega:OTTHUMG00000018472	5532				5532			5532	0	1
chr10	74866568	74925788	59220	-	NM_021132	PPP3CB	CALNA2|CALNB|CNA2|PP2Bbeta	protein phosphatase 3, catalytic subunit, beta isozyme	HGNC:9315|MIM:114106|Ensembl:ENSG00000107758|HPRD:00235|Vega:OTTHUMG00000018472	5532				5532			5532	0	1
chr10	74927301	75005439	78138	-	NM_152586	USP54	C10orf29|bA137L10.3|bA137L10.4	ubiquitin specific peptidase 54	HGNC:23513|Ensembl:ENSG00000166348|HPRD:15641|Vega:OTTHUMG00000018469	159195							159195	0	1	NM_152586	larynx
chr10	75061417	75071521	10104	-	NM_021245	MYOZ1	CS-2|FATZ|MYOZ	myozenin 1	HGNC:13752|MIM:605603|Ensembl:ENSG00000177791|HPRD:05725|Vega:OTTHUMG00000018466	58529							58529	0	1	NM_021245	muscle
chr10	75074649	75080793	6144	-	NM_024875	SYNPO2L	-	synaptopodin 2-like	HGNC:23532|Ensembl:ENSG00000166317|HPRD:15457|Vega:OTTHUMG00000018471	79933					NM_024875	681	79933	0	1	NM_024875	heart,muscle
chr10	75074649	75085838	11189	-	NM_001114133	SYNPO2L	-	synaptopodin 2-like	HGNC:23532|Ensembl:ENSG00000166317|HPRD:15457|Vega:OTTHUMG00000018471	79933					NM_001114133	681	79933	0	1
chr10	75104038	75127560	23522	-	NM_001144000	AGAP5	CTGLF2	ArfGAP with GTPase domain, ankyrin repeat and PH domain 5	HGNC:23467|Ensembl:ENSG00000172650|Vega:OTTHUMG00000018473	729092							729092	10	1
chr10	75174136	75201939	27803	+	NM_004922	SEC24C	-	SEC24 family, member C (S. cerevisiae)	HGNC:10705|MIM:607185|Ensembl:ENSG00000176986|HPRD:06217|Vega:OTTHUMG00000018476	9632				9632	NM_004922	681	9632	0	1
chr10	75174136	75201939	27803	+	NM_198597	SEC24C	-	SEC24 family, member C (S. cerevisiae)	HGNC:10705|MIM:607185|Ensembl:ENSG00000176986|HPRD:06217|Vega:OTTHUMG00000018476	9632				9632	NM_198597	681	9632	0	1
chr10	75202054	75205982	3928	+	NM_173540	FUT11	-	fucosyltransferase 11 (alpha (1,3) fucosyltransferase)	HGNC:19233|Ensembl:ENSG00000196968|HPRD:13555|Vega:OTTHUMG00000018483	170384							170384	0	1			NM_173540
chr10	75211813	75213412	1599	+	NM_203298	CHCHD1	C10orf34|C2360	coiled-coil-helix-coiled-coil-helix domain containing 1	HGNC:23518|MIM:608842|Ensembl:ENSG00000172586|HPRD:12313|Vega:OTTHUMG00000018475	118487
chr10	75215387	75231562	16175	+	NM_001242487	KIAA0913	-	KIAA0913	HGNC:23528|Ensembl:ENSG00000214655|HPRD:17199|HPRD:17316|Vega:OTTHUMG00000018486	23053			chr10-75215387-75231562-NM_001242487				23053	0	1
chr10	75215387	75231562	16175	+	NM_001242488	KIAA0913	-	KIAA0913	HGNC:23528|Ensembl:ENSG00000214655|HPRD:17199|HPRD:17316|Vega:OTTHUMG00000018486	23053			chr10-75215387-75231562-NM_001242488				23053	0	1
chr10	75215387	75231562	16175	+	NM_015037	KIAA0913	-	KIAA0913	HGNC:23528|Ensembl:ENSG00000214655|HPRD:17199|HPRD:17316|Vega:OTTHUMG00000018486	23053			chr10-75215387-75231562-NM_015037				23053	0	1
chr10	75231674	75241595	9921	-	NM_003635	NDST2	HSST2|NST2	N-deacetylase/N-sulfotransferase (heparan glucosaminyl) 2	HGNC:7681|MIM:603268|Ensembl:ENSG00000166507|HPRD:04465|Vega:OTTHUMG00000018489	8509							8509	0	1
chr10	75242264	75304355	62091	-	NM_001204492	CAMK2G	CAMK|CAMK-II|CAMKG	calcium/calmodulin-dependent protein kinase II gamma	HGNC:1463|MIM:602123|Ensembl:ENSG00000148660|HPRD:03672|Vega:OTTHUMG00000018492	818							818	1	1
chr10	75242264	75304355	62091	-	NM_001222	CAMK2G	CAMK|CAMK-II|CAMKG	calcium/calmodulin-dependent protein kinase II gamma	HGNC:1463|MIM:602123|Ensembl:ENSG00000148660|HPRD:03672|Vega:OTTHUMG00000018492	818							818	1	1
chr10	75242264	75304355	62091	-	NM_172169	CAMK2G	CAMK|CAMK-II|CAMKG	calcium/calmodulin-dependent protein kinase II gamma	HGNC:1463|MIM:602123|Ensembl:ENSG00000148660|HPRD:03672|Vega:OTTHUMG00000018492	818							818	1	1
chr10	75242264	75304355	62091	-	NM_172170	CAMK2G	CAMK|CAMK-II|CAMKG	calcium/calmodulin-dependent protein kinase II gamma	HGNC:1463|MIM:602123|Ensembl:ENSG00000148660|HPRD:03672|Vega:OTTHUMG00000018492	818							818	1	1
chr10	75242264	75304355	62091	-	NM_172171	CAMK2G	CAMK|CAMK-II|CAMKG	calcium/calmodulin-dependent protein kinase II gamma	HGNC:1463|MIM:602123|Ensembl:ENSG00000148660|HPRD:03672|Vega:OTTHUMG00000018492	818							818	1	1
chr10	75242264	75304355	62091	-	NM_172173	CAMK2G	CAMK|CAMK-II|CAMKG	calcium/calmodulin-dependent protein kinase II gamma	HGNC:1463|MIM:602123|Ensembl:ENSG00000148660|HPRD:03672|Vega:OTTHUMG00000018492	818							818	1	1
chr10	75339732	75352541	12809	-	NM_001001791	C10orf55	bA417O11.3	chromosome 10 open reading frame 55	HGNC:31008|Ensembl:ENSG00000222047|HPRD:16580|Vega:OTTHUMG00000018496	414236			chr10-75339732-75352541-NM_001001791
chr10	75340867	75347264	6397	+	NM_001145031	PLAU	ATF|BDPLT5|QPD|UPA|URK|u-PA	plasminogen activator, urokinase	HGNC:9052|MIM:191840|Ensembl:ENSG00000122861|HPRD:01883|Vega:OTTHUMG00000018494	5328			chr10-75340867-75347264-NM_001145031				5328	3	1			NM_001145031	5328	Quebec platelet disorder, 601709 (3);{Alzheimer disease, late-onset, susceptibility to}, 104300 (3)
chr10	75340867	75347264	6397	+	NM_002658	PLAU	ATF|BDPLT5|QPD|UPA|URK|u-PA	plasminogen activator, urokinase	HGNC:9052|MIM:191840|Ensembl:ENSG00000122861|HPRD:01883|Vega:OTTHUMG00000018494	5328			chr10-75340867-75347264-NM_002658				5328	3	1			NM_002658	5328	Quebec platelet disorder, 601709 (3);{Alzheimer disease, late-onset, susceptibility to}, 104300 (3)
chr10	75427877	75549920	122043	+	NM_003373	VCL	CMD1W|CMH15|MVCL	vinculin	HGNC:12665|MIM:193065|Ensembl:ENSG00000035403|HPRD:01900|Vega:OTTHUMG00000018498	7414				7414			7414	0	1				7414	Cardiomyopathy, dilated, 1W, 611407 (3);Cardiomyopathy, familial hypertrophic, 15, 613255 (3)	7414
chr10	75427877	75549920	122043	+	NM_014000	VCL	CMD1W|CMH15|MVCL	vinculin	HGNC:12665|MIM:193065|Ensembl:ENSG00000035403|HPRD:01900|Vega:OTTHUMG00000018498	7414				7414			7414	0	1				7414	Cardiomyopathy, dilated, 1W, 611407 (3);Cardiomyopathy, familial hypertrophic, 15, 613255 (3)	7414
chr10	75550020	75580832	30812	-	NM_012095	AP3M1	-	adaptor-related protein complex 3, mu 1 subunit	HGNC:569|MIM:610366|Ensembl:ENSG00000185009|HPRD:16496|Vega:OTTHUMG00000018497	26985							26985	0	1	NM_012095	tongue
chr10	75550020	75580832	30812	-	NM_207012	AP3M1	-	adaptor-related protein complex 3, mu 1 subunit	HGNC:569|MIM:610366|Ensembl:ENSG00000185009|HPRD:16496|Vega:OTTHUMG00000018497	26985							26985	0	1	NM_207012	tongue
chr10	75580948	76139068	558120	+	NM_001202450	ADK	AK	adenosine kinase	HGNC:257|MIM:102750|Ensembl:ENSG00000156110|HPRD:00039|Vega:OTTHUMG00000018506	132			chr10-75580948-76139068-NM_001202450				132	0	1				132	Hypermethioninemia due to adenosine kinase deficiency, 614300 (3)
chr10	75580948	76139068	558120	+	NM_006721	ADK	AK	adenosine kinase	HGNC:257|MIM:102750|Ensembl:ENSG00000156110|HPRD:00039|Vega:OTTHUMG00000018506	132			chr10-75580948-76139068-NM_006721				132	0	1				132	Hypermethioninemia due to adenosine kinase deficiency, 614300 (3)
chr10	75606252	76139068	532816	+	NM_001123	ADK	AK	adenosine kinase	HGNC:257|MIM:102750|Ensembl:ENSG00000156110|HPRD:00039|Vega:OTTHUMG00000018506	132			chr10-75606252-76139068-NM_001123				132	0	1				132	Hypermethioninemia due to adenosine kinase deficiency, 614300 (3)
chr10	75606252	76139068	532816	+	NM_001202449	ADK	AK	adenosine kinase	HGNC:257|MIM:102750|Ensembl:ENSG00000156110|HPRD:00039|Vega:OTTHUMG00000018506	132			chr10-75606252-76139068-NM_001202449				132	0	1				132	Hypermethioninemia due to adenosine kinase deficiency, 614300 (3)
chr10	76256384	76462645	206261	+	NM_012330	MYST4	MORF|MOZ2|MYST4|qkf|querkopf	K(lysine) acetyltransferase 6B	HGNC:17582|MIM:605880|Ensembl:ENSG00000156650|HPRD:07065|Vega:OTTHUMG00000018509	23522							23522	0	1				23522	SBBYSS syndrome, 603736 (3)		23522	L	T	Somatic		NM_012330	NM_012330							NM_012330
chr10	7641237	7701642	60405	-	NM_032817	ITIH5	ITI-HC5	inter-alpha-trypsin inhibitor heavy chain family, member 5	HGNC:21449|MIM:609783|Ensembl:ENSG00000123243|HPRD:07865|HPRD:13747|Vega:OTTHUMG00000017635	80760	chr10-7641237-7701642-NM_032817				NM_032817	660	80760	0	1	NM_032817	placenta	NM_032817
chr10	7641237	7748967	107730	-	NM_030569	ITIH5	ITI-HC5	inter-alpha-trypsin inhibitor heavy chain family, member 5	HGNC:21449|MIM:609783|Ensembl:ENSG00000123243|HPRD:07865|HPRD:13747|Vega:OTTHUMG00000017635	80760	chr10-7641237-7748967-NM_030569				NM_030569	660	80760	0	1	NM_030569	placenta	NM_030569
chr10	76467599	76488278	20679	-	NM_001003892	DUPD1	DUSP27|FMDSP	dual specificity phosphatase and pro isomerase domain containing 1	HGNC:23481|Ensembl:ENSG00000188716|HPRD:16846|Vega:OTTHUMG00000018512	338599					NM_001003892	683	338599	0	1
chr10	76524195	76538976	14781	-	NM_001007271	DUSP13	BEDP|DUSP13A|DUSP13B|MDSP|SKRP4|TMDP	dual specificity phosphatase 13	HGNC:19681|MIM:613191|Ensembl:ENSG00000079393|HPRD:13251|Vega:OTTHUMG00000018516	51207					NM_001007271	683	51207	0	1	NM_001007271	muscle
chr10	76524195	76538976	14781	-	NM_001007272	DUSP13	BEDP|DUSP13A|DUSP13B|MDSP|SKRP4|TMDP	dual specificity phosphatase 13	HGNC:19681|MIM:613191|Ensembl:ENSG00000079393|HPRD:13251|Vega:OTTHUMG00000018516	51207					NM_001007272	683	51207	0	1	NM_001007272	muscle
chr10	76524195	76538976	14781	-	NM_001007273	DUSP13	BEDP|DUSP13A|DUSP13B|MDSP|SKRP4|TMDP	dual specificity phosphatase 13	HGNC:19681|MIM:613191|Ensembl:ENSG00000079393|HPRD:13251|Vega:OTTHUMG00000018516	51207					NM_001007273	683	51207	0	1	NM_001007273	muscle
chr10	76524197	76529254	5057	-	NM_016364	DUSP13	BEDP|DUSP13A|DUSP13B|MDSP|SKRP4|TMDP	dual specificity phosphatase 13	HGNC:19681|MIM:613191|Ensembl:ENSG00000079393|HPRD:13251|Vega:OTTHUMG00000018516	51207					NM_016364	683	51207	0	1	NM_016364	muscle
chr10	7653373	7748967	95594	-	NM_001001851	ITIH5	ITI-HC5	inter-alpha-trypsin inhibitor heavy chain family, member 5	HGNC:21449|MIM:609783|Ensembl:ENSG00000123243|HPRD:07865|HPRD:13747|Vega:OTTHUMG00000017635	80760	chr10-7653373-7748967-NM_001001851				NM_001001851	660	80760	0	1	NM_001001851	placenta	NM_001001851
chr10	76541398	76611887	70489	+	NM_001174156	SAMD8	SMSr	sterile alpha motif domain containing 8	HGNC:26320|MIM:611575|Ensembl:ENSG00000156671|HPRD:18014|Vega:OTTHUMG00000018515	142891							142891	0	1
chr10	76541398	76611887	70489	+	NM_144660	SAMD8	SMSr	sterile alpha motif domain containing 8	HGNC:26320|MIM:611575|Ensembl:ENSG00000156671|HPRD:18014|Vega:OTTHUMG00000018515	142891							142891	0	1
chr10	76639917	76661212	21295	+	NM_001184823	VDAC2	POR	voltage-dependent anion channel 2	HGNC:12672|MIM:193245|Ensembl:ENSG00000165637|HPRD:01904|Vega:OTTHUMG00000018517	7417				7417			7417	0	1
chr10	76640305	76661212	20907	+	NM_001184783	VDAC2	POR	voltage-dependent anion channel 2	HGNC:12672|MIM:193245|Ensembl:ENSG00000165637|HPRD:01904|Vega:OTTHUMG00000018517	7417				7417			7417	0	1
chr10	76640305	76661212	20907	+	NM_003375	VDAC2	POR	voltage-dependent anion channel 2	HGNC:12672|MIM:193245|Ensembl:ENSG00000165637|HPRD:01904|Vega:OTTHUMG00000018517	7417				7417			7417	0	1
chr10	76663734	76665776	2042	-	NM_144589	COMTD1	-	catechol-O-methyltransferase domain containing 1	HGNC:26309|Ensembl:ENSG00000165644|HPRD:08678|Vega:OTTHUMG00000018518	118881							118881	3	1
chr10	76827608	76831519	3911	-	NM_032772	ZNF503	NOLZ-1|NOLZ1	zinc finger protein 503	HGNC:23589|MIM:613902|Ensembl:ENSG00000165655|HPRD:15811|Vega:OTTHUMG00000018526	84858							84858	0	1	NM_032772	ovary
chr10	77212524	77987132	774608	+	NM_032024	C10orf11	-	chromosome 10 open reading frame 11	HGNC:23405|Ensembl:ENSG00000148655|HPRD:12560|Vega:OTTHUMG00000018532	83938	chr10-77212524-77987132-NM_032024		chr10-77212524-77987132-NM_032024				83938	0	1	NM_032024	blood
chr10	7785241	7831489	46248	+	NM_002216	ITIH2	H2P|SHAP	inter-alpha-trypsin inhibitor heavy chain 2	HGNC:6167|MIM:146640|Ensembl:ENSG00000151655|HPRD:00890|Vega:OTTHUMG00000017633	3698					NM_002216	660	3698	0	1	NM_002216	liver,spleen	NM_002216
chr10	78299364	79067583	768219	-	NM_001014797	KCNMA1	BKTM|KCa1.1|MaxiK|SAKCA|SLO|SLO-ALPHA|SLO1|bA205K10.1|mSLO1	potassium large conductance calcium-activated channel, subfamily M, alpha member 1	HGNC:6284|MIM:600150|Ensembl:ENSG00000156113|HPRD:15967|Vega:OTTHUMG00000018543	3778	chr10-78299364-79067583-NM_001014797	chr10-78299364-79067583-NM_001014797	chr10-78299364-79067583-NM_001014797				3778	0	1				3778	Generalized epilepsy and paroxysmal dyskinesia, 609446 (3)	3778
chr10	78314640	79067583	752943	-	NM_001161352	KCNMA1	BKTM|KCa1.1|MaxiK|SAKCA|SLO|SLO-ALPHA|SLO1|bA205K10.1|mSLO1	potassium large conductance calcium-activated channel, subfamily M, alpha member 1	HGNC:6284|MIM:600150|Ensembl:ENSG00000156113|HPRD:15967|Vega:OTTHUMG00000018543	3778	chr10-78314640-79067583-NM_001161352	chr10-78314640-79067583-NM_001161352	chr10-78314640-79067583-NM_001161352				3778	0	1				3778	Generalized epilepsy and paroxysmal dyskinesia, 609446 (3)	3778
chr10	78314640	79067583	752943	-	NM_001161353	KCNMA1	BKTM|KCa1.1|MaxiK|SAKCA|SLO|SLO-ALPHA|SLO1|bA205K10.1|mSLO1	potassium large conductance calcium-activated channel, subfamily M, alpha member 1	HGNC:6284|MIM:600150|Ensembl:ENSG00000156113|HPRD:15967|Vega:OTTHUMG00000018543	3778	chr10-78314640-79067583-NM_001161353	chr10-78314640-79067583-NM_001161353	chr10-78314640-79067583-NM_001161353				3778	0	1				3778	Generalized epilepsy and paroxysmal dyskinesia, 609446 (3)	3778
chr10	78314640	79067583	752943	-	NM_002247	KCNMA1	BKTM|KCa1.1|MaxiK|SAKCA|SLO|SLO-ALPHA|SLO1|bA205K10.1|mSLO1	potassium large conductance calcium-activated channel, subfamily M, alpha member 1	HGNC:6284|MIM:600150|Ensembl:ENSG00000156113|HPRD:15967|Vega:OTTHUMG00000018543	3778	chr10-78314640-79067583-NM_002247	chr10-78314640-79067583-NM_002247	chr10-78314640-79067583-NM_002247				3778	0	1				3778	Generalized epilepsy and paroxysmal dyskinesia, 609446 (3)	3778
chr10	7837372	7869950	32578	-	NM_012311	KIN	BTCD|KIN17	KIN, antigenic determinant of recA protein homolog (mouse)	HGNC:6327|MIM:601720|Ensembl:ENSG00000151657|HPRD:03425|Vega:OTTHUMG00000017634	22944							22944	0	1	NM_012311	blood
chr10	7870098	7889768	19670	+	NM_001001973	ATP5C1	ATP5C|ATP5CL1	ATP synthase, H+ transporting, mitochondrial F1 complex, gamma polypeptide 1	HGNC:833|MIM:108729|Ensembl:ENSG00000165629|HPRD:00156|Vega:OTTHUMG00000017639	509				509			509	0	1	NM_001001973	bladder,bone_marrow
chr10	7870098	7889768	19670	+	NM_005174	ATP5C1	ATP5C|ATP5CL1	ATP synthase, H+ transporting, mitochondrial F1 complex, gamma polypeptide 1	HGNC:833|MIM:108729|Ensembl:ENSG00000165629|HPRD:00156|Vega:OTTHUMG00000017639	509				509			509	0	1	NM_005174	bladder,bone_marrow
chr10	7900678	8096720	196042	+	NM_031923	TAF3	TAF140|TAFII-140|TAFII140	TAF3 RNA polymerase II, TATA box binding protein (TBP)-associated factor, 140kDa	HGNC:17303|MIM:606576|Ensembl:ENSG00000165632|Vega:OTTHUMG00000017643	83860			chr10-7900678-8096720-NM_031923				83860	0	1
chr10	79220554	79356354	135800	-	NM_004747	DLG5	LP-DLG|P-DLG5|PDLG	discs, large homolog 5 (Drosophila)	HGNC:2904|MIM:604090|Ensembl:ENSG00000151208|HPRD:04972|Vega:OTTHUMG00000018548	9231							9231	0	1
chr10	79404912	79459304	54392	-	NM_007055	POLR3A	ADDH|HLD7|RPC1|RPC155|hRPC155	polymerase (RNA) III (DNA directed) polypeptide A, 155kDa	HGNC:30074|MIM:614258|Ensembl:ENSG00000148606|HPRD:17879|Vega:OTTHUMG00000018550	11128			chr10-79404912-79459304-NM_007055				11128	0	1				11128	Leukodystrophy, hypomyelinating, 7, with or without oligodontia and/or hypogonadotropic hypogonadism, 607694 (3)
chr10	79463523	79470479	6956	+	NM_001026	RPS24	DBA3|S24	ribosomal protein S24	HGNC:10411|MIM:602412|Ensembl:ENSG00000138326|HPRD:03877|Vega:OTTHUMG00000018549	6229				6229			6229	0	1				6229	Diamond-blackfan anemia 3, 610629 (3)	6229
chr10	79463523	79470479	6956	+	NM_001142282	RPS24	DBA3|S24	ribosomal protein S24	HGNC:10411|MIM:602412|Ensembl:ENSG00000138326|HPRD:03877|Vega:OTTHUMG00000018549	6229				6229			6229	0	1				6229	Diamond-blackfan anemia 3, 610629 (3)	6229
chr10	79463523	79470479	6956	+	NM_001142283	RPS24	DBA3|S24	ribosomal protein S24	HGNC:10411|MIM:602412|Ensembl:ENSG00000138326|HPRD:03877|Vega:OTTHUMG00000018549	6229				6229			6229	0	1				6229	Diamond-blackfan anemia 3, 610629 (3)	6229
chr10	79463523	79470479	6956	+	NM_001142284	RPS24	DBA3|S24	ribosomal protein S24	HGNC:10411|MIM:602412|Ensembl:ENSG00000138326|HPRD:03877|Vega:OTTHUMG00000018549	6229				6229			6229	0	1				6229	Diamond-blackfan anemia 3, 610629 (3)	6229
chr10	79463523	79470479	6956	+	NM_033022	RPS24	DBA3|S24	ribosomal protein S24	HGNC:10411|MIM:602412|Ensembl:ENSG00000138326|HPRD:03877|Vega:OTTHUMG00000018549	6229				6229			6229	0	1				6229	Diamond-blackfan anemia 3, 610629 (3)	6229
chr10	79463523	79486577	23054	+	NM_001142285	RPS24	DBA3|S24	ribosomal protein S24	HGNC:10411|MIM:602412|Ensembl:ENSG00000138326|HPRD:03877|Vega:OTTHUMG00000018549	6229				6229			6229	0	1				6229	Diamond-blackfan anemia 3, 610629 (3)	6229
chr10	80498797	80746291	247494	+	NM_020338	ZMIZ1	MIZ|RAI17|TRAFIP10|ZIMP10|hZIMP10	zinc finger, MIZ-type containing 1	HGNC:16493|MIM:607159|Ensembl:ENSG00000108175|HPRD:12115|Vega:OTTHUMG00000018560	57178	chr10-80498797-80746291-NM_020338			57178	NM_020338	684	57178	0	1											NM_020338									NM_020338
chr10	80777225	80785095	7870	+	NM_005729	PPIF	CYP3|Cyp-D	peptidylprolyl isomerase F	HGNC:9259|MIM:604486|Ensembl:ENSG00000108179|HPRD:06839|Vega:OTTHUMG00000018562	10105
chr10	80812088	80875389	63301	-	NM_153367	ZCCHC24	C10orf56	zinc finger, CCHC domain containing 24	HGNC:26911|Ensembl:ENSG00000165424|HPRD:08299|Vega:OTTHUMG00000018561	219654	chr10-80812088-80875389-NM_153367						219654	0	1
chr10	80942362	80946198	3836	+	NM_001099692	EIF5AL1	EIF5AP1|bA342M3.3	eukaryotic translation initiation factor 5A-like 1	HGNC:17419|Ensembl:ENSG00000253626|Vega:OTTHUMG00000018563	143244
chr10	80985613	80990169	4556	-	NM_001098668	SFTPA2	COLEC5|PSAP|SFTP1|SFTPA2B|SPA2|SPAII	surfactant protein A2	HGNC:10799|MIM:178642|Ensembl:ENSG00000185303|Vega:OTTHUMG00000018566	729238					NM_001098668	685	729238	12	1			NM_001098668	729238	Pulmonary fibrosis, idiopathic, 178500 (3)
chr10	81305558	81310114	4556	-	NM_001098668	SFTPA2	COLEC5|PSAP|SFTP1|SFTPA2B|SPA2|SPAII	surfactant protein A2	HGNC:10799|MIM:178642|Ensembl:ENSG00000185303|Vega:OTTHUMG00000018566	729238					NM_001098668	685	729238	12	1			NM_001098668	729238	Pulmonary fibrosis, idiopathic, 178500 (3)
chr10	81360646	81365151	4505	+	NM_001093770	SFTPA1	COLEC4|PSAP|PSP-A|PSPA|SFTP1|SFTPA1B|SP-A|SP-A1|SPA|SPA1	surfactant protein A1	HGNC:10798|MIM:178630|Ensembl:ENSG00000122852|Vega:OTTHUMG00000018565	653509					NM_001093770	685	653509	12;8	2			NM_001093770	653509	{Pulmonary fibrosis, idiopathic, susceptibility to}, 178500 (3)
chr10	81360646	81365151	4505	+	NM_001164644	SFTPA1	COLEC4|PSAP|PSP-A|PSPA|SFTP1|SFTPA1B|SP-A|SP-A1|SPA|SPA1	surfactant protein A1	HGNC:10798|MIM:178630|Ensembl:ENSG00000122852|Vega:OTTHUMG00000018565	653509					NM_001164644	685	653509	12;8	2			NM_001164644	653509	{Pulmonary fibrosis, idiopathic, susceptibility to}, 178500 (3)
chr10	81360646	81365151	4505	+	NM_001164645	SFTPA1	COLEC4|PSAP|PSP-A|PSPA|SFTP1|SFTPA1B|SP-A|SP-A1|SPA|SPA1	surfactant protein A1	HGNC:10798|MIM:178630|Ensembl:ENSG00000122852|Vega:OTTHUMG00000018565	653509					NM_001164645	685	653509	12;8	2			NM_001164645	653509	{Pulmonary fibrosis, idiopathic, susceptibility to}, 178500 (3)
chr10	81360646	81365151	4505	+	NM_001164646	SFTPA1	COLEC4|PSAP|PSP-A|PSPA|SFTP1|SFTPA1B|SP-A|SP-A1|SPA|SPA1	surfactant protein A1	HGNC:10798|MIM:178630|Ensembl:ENSG00000122852|Vega:OTTHUMG00000018565	653509					NM_001164646	685	653509	12;8	2			NM_001164646	653509	{Pulmonary fibrosis, idiopathic, susceptibility to}, 178500 (3)
chr10	81360646	81365151	4505	+	NM_001164647	SFTPA1	COLEC4|PSAP|PSP-A|PSPA|SFTP1|SFTPA1B|SP-A|SP-A1|SPA|SPA1	surfactant protein A1	HGNC:10798|MIM:178630|Ensembl:ENSG00000122852|Vega:OTTHUMG00000018565	653509					NM_001164647	685	653509	12;8	2			NM_001164647	653509	{Pulmonary fibrosis, idiopathic, susceptibility to}, 178500 (3)
chr10	81360646	81365151	4505	+	NM_005411	SFTPA1	COLEC4|PSAP|PSP-A|PSPA|SFTP1|SFTPA1B|SP-A|SP-A1|SPA|SPA1	surfactant protein A1	HGNC:10798|MIM:178630|Ensembl:ENSG00000122852|Vega:OTTHUMG00000018565	653509					NM_005411	685	653509	12;8	2			NM_005411	653509	{Pulmonary fibrosis, idiopathic, susceptibility to}, 178500 (3)
chr10	8136672	8157170	20498	+	NM_001002295	GATA3	HDR|HDRS	GATA binding protein 3	HGNC:4172|MIM:131320|Ensembl:ENSG00000107485|HPRD:00572|Vega:OTTHUMG00000017640	2625							2625	0	1	NM_001002295	bladder,placenta		2625	Hypoparathyroidism, sensorineural deafness, and renal dysplasia, 146255 (3)	2625	2625	E	F,N,S	Somatic
chr10	8136672	8157170	20498	+	NM_002051	GATA3	HDR|HDRS	GATA binding protein 3	HGNC:4172|MIM:131320|Ensembl:ENSG00000107485|HPRD:00572|Vega:OTTHUMG00000017640	2625							2625	0	1	NM_002051	bladder,placenta		2625	Hypoparathyroidism, sensorineural deafness, and renal dysplasia, 146255 (3)	2625	2625	E	F,N,S	Somatic
chr10	81687475	81698841	11366	-	NM_003019	SFTPD	COLEC7|PSP-D|SFTP4|SP-D	surfactant protein D	HGNC:10803|MIM:178635|Ensembl:ENSG00000133661|HPRD:01522|Vega:OTTHUMG00000018590	6441					NM_003019	685	6441	1	1	NM_003019	lung	NM_003019
chr10	81828405	81842287	13882	+	NM_025125	C10orf57	C10orf57|bA369J21.6	family with sequence similarity 213, member A	HGNC:25804|Ensembl:ENSG00000133678|HPRD:08501|Vega:OTTHUMG00000018602	80195							80195	3	1
chr10	81882237	81894764	12527	+	NM_001012973	PLAC9	-	placenta-specific 9	HGNC:19255|MIM:612857|Ensembl:ENSG00000189129|HPRD:18491|Vega:OTTHUMG00000018596	219348							219348	5	1	NM_001012973	heart
chr10	81904859	81955308	50449	-	NM_001157	ANXA11	ANX11|CAP50	annexin A11	HGNC:535|MIM:602572|Ensembl:ENSG00000122359|HPRD:03983|Vega:OTTHUMG00000018604	311			chr10-81904859-81955308-NM_001157		NM_001157	684	311	0	1
chr10	81904859	81955308	50449	-	NM_145868	ANXA11	ANX11|CAP50	annexin A11	HGNC:535|MIM:602572|Ensembl:ENSG00000122359|HPRD:03983|Vega:OTTHUMG00000018604	311			chr10-81904859-81955308-NM_145868		NM_145868	684	311	0	1
chr10	81904859	81955308	50449	-	NM_145869	ANXA11	ANX11|CAP50	annexin A11	HGNC:535|MIM:602572|Ensembl:ENSG00000122359|HPRD:03983|Vega:OTTHUMG00000018604	311			chr10-81904859-81955308-NM_145869		NM_145869	684	311	0	1
chr10	82021555	82039414	17859	-	NM_000429	MAT1A	MAT|MATA1|SAMS|SAMS1	methionine adenosyltransferase I, alpha	HGNC:6903|MIM:610550|Ensembl:ENSG00000151224|HPRD:02013|Vega:OTTHUMG00000018613	4143			chr10-82021555-82039414-NM_000429							NM_000429	liver		4143	Hypermethioninemia, persistent, autosomal dominant, due to methionine adenosyltransferase I/III deficiency, 250850 (3);Methionine adenosyltransferase deficiency, autosomal recessive, 250850 (3)	4143
chr10	82085841	82106480	20639	-	NM_138812	DYDC1	DPY30D1|bA36D19.5	DPY30 domain containing 1	HGNC:23460|Ensembl:ENSG00000170788|HPRD:14062|Vega:OTTHUMG00000018609	143241					NM_138812	687	143241	2	1
chr10	82106537	82117809	11272	+	NM_032372	DYDC2	bA36D19.6	DPY30 domain containing 2	HGNC:23468|Ensembl:ENSG00000133665|HPRD:11311|Vega:OTTHUMG00000018610	84332					NM_032372	687
chr10	82158221	82182733	24512	+	NM_032333	C10orf58	PAMM	chromosome 10 open reading frame 58	HGNC:28651|Ensembl:ENSG00000122378|HPRD:12580|Vega:OTTHUMG00000018614	84293							84293	0	1			NM_032333
chr10	82204017	82272371	68354	+	NM_001128309	TSPAN14	DC-TM4F2|TM4SF14	tetraspanin 14	HGNC:23303|Ensembl:ENSG00000108219|HPRD:18196|Vega:OTTHUMG00000018615	81619				81619			81619	0	1
chr10	82204017	82272371	68354	+	NM_030927	TSPAN14	DC-TM4F2|TM4SF14	tetraspanin 14	HGNC:23303|Ensembl:ENSG00000108219|HPRD:18196|Vega:OTTHUMG00000018615	81619				81619			81619	0	1
chr10	82287637	82396296	108659	+	NM_207372	SH2D4B	-	SH2 domain containing 4B	HGNC:31440|Ensembl:ENSG00000178217|HPRD:18050|Vega:OTTHUMG00000018617	387694	chr10-82287637-82396296-NM_207372						387694	0	1
chr10	82290554	82396296	105742	+	NM_001145719	SH2D4B	-	SH2 domain containing 4B	HGNC:31440|Ensembl:ENSG00000178217|HPRD:18050|Vega:OTTHUMG00000018617	387694	chr10-82290554-82396296-NM_001145719						387694	0	1
chr10	82827	85178	2351	-	NM_177987	TUBB8	bA631M21.2	tubulin, beta 8 class VIII	HGNC:20773|Ensembl:ENSG00000173876|HPRD:18244|Vega:OTTHUMG00000017524	347688					NM_177987	653	347688	10	1
chr10	83625049	84736915	1111866	+	NM_001010848	NRG3	HRG3|pro-NRG3	neuregulin 3	HGNC:7999|MIM:605533|Ensembl:ENSG00000185737|HPRD:16115|Vega:OTTHUMG00000018626	10718	chr10-83625049-84736915-NM_001010848	chr10-83625049-84736915-NM_001010848					10718	0	1	NM_001010848	brain
chr10	83625049	84736915	1111866	+	NM_001165972	NRG3	HRG3|pro-NRG3	neuregulin 3	HGNC:7999|MIM:605533|Ensembl:ENSG00000185737|HPRD:16115|Vega:OTTHUMG00000018626	10718	chr10-83625049-84736915-NM_001165972	chr10-83625049-84736915-NM_001165972					10718	0	1
chr10	83627422	84736915	1109493	+	NM_001165973	NRG3	HRG3|pro-NRG3	neuregulin 3	HGNC:7999|MIM:605533|Ensembl:ENSG00000185737|HPRD:16115|Vega:OTTHUMG00000018626	10718	chr10-83627422-84736915-NM_001165973	chr10-83627422-84736915-NM_001165973					10718	0	1
chr10	845483	921702	76219	-	NM_015155	LARP4B	KIAA0217|LARP5	La ribonucleoprotein domain family, member 4B	HGNC:28987|Ensembl:ENSG00000107929|HPRD:13787|Vega:OTTHUMG00000017534	23185							23185	0	1
chr10	85889164	85903291	14127	+	NM_014394	GHITM	DERP2|HSPC282|MICS1|PTD010|TMBIM5	growth hormone inducible transmembrane protein	HGNC:17281|Ensembl:ENSG00000165678|HPRD:17038|Vega:OTTHUMG00000018637	27069				27069			27069	0	1
chr10	85923533	85935030	11497	+	NM_207373	C10orf99	UNQ1833	chromosome 10 open reading frame 99	HGNC:31428|Ensembl:ENSG00000188373|HPRD:12599|Vega:OTTHUMG00000018635	387695							387695	5	1	NM_207373	colon
chr10	85944391	85967101	22710	+	NM_033100	CDHR1	CORD15|PCDH21|PRCAD	cadherin-related family member 1	HGNC:14550|MIM:609502|Ensembl:ENSG00000148600|HPRD:15106|Vega:OTTHUMG00000018634	92211							92211	0	1	NM_033100	eye		92211	Cone-rod dystrophy 15, 613660 (3)
chr10	85944391	85969356	24965	+	NM_001171971	CDHR1	CORD15|PCDH21|PRCAD	cadherin-related family member 1	HGNC:14550|MIM:609502|Ensembl:ENSG00000148600|HPRD:15106|Vega:OTTHUMG00000018634	92211							92211	0	1				92211	Cone-rod dystrophy 15, 613660 (3)
chr10	85970228	85975264	5036	-	NM_001017924	LRIT2	LRRC22	leucine-rich repeat, immunoglobulin-like and transmembrane domains 2	HGNC:23443|Ensembl:ENSG00000204033|HPRD:18595|Vega:OTTHUMG00000018633	340745							340745	0	1
chr10	85981255	85991197	9942	-	NM_015613	LRIT1	FIGLER9|LRRC21|PAL	leucine-rich repeat, immunoglobulin-like and transmembrane domains 1	HGNC:23404|Ensembl:ENSG00000148602|HPRD:14315|Vega:OTTHUMG00000018632	26103							26103	0	1
chr10	85994788	86008924	14136	+	NM_001012720	RGR	RP44	retinal G protein coupled receptor	HGNC:9990|MIM:600342|Ensembl:ENSG00000148604|HPRD:02642|Vega:OTTHUMG00000018636	5995							5995	0	1				5995	Retinitis pigmentosa 44, 613769 (3)	5995
chr10	85994788	86008924	14136	+	NM_001012722	RGR	RP44	retinal G protein coupled receptor	HGNC:9990|MIM:600342|Ensembl:ENSG00000148604|HPRD:02642|Vega:OTTHUMG00000018636	5995							5995	0	1				5995	Retinitis pigmentosa 44, 613769 (3)	5995
chr10	85994788	86008924	14136	+	NM_002921	RGR	RP44	retinal G protein coupled receptor	HGNC:9990|MIM:600342|Ensembl:ENSG00000148604|HPRD:02642|Vega:OTTHUMG00000018636	5995							5995	0	1	NM_002921	eye		5995	Retinitis pigmentosa 44, 613769 (3)	5995
chr10	86078389	86268256	189867	+	NM_018999	FAM190B	Gcap14|KIAA1128|bA486O22.1	family with sequence similarity 190, member B	HGNC:29197|Ensembl:ENSG00000107771|HPRD:13832|Vega:OTTHUMG00000018641	54462			chr10-86078389-86268256-NM_018999				54462	0	1
chr10	87349291	88116230	766939	-	NM_017551	GRID1	-	glutamate receptor, ionotropic, delta 1	HGNC:4575|MIM:610659|Ensembl:ENSG00000182771|HPRD:17078|Vega:OTTHUMG00000018650	2894	chr10-87349291-88116230-NM_017551	chr10-87349291-88116230-NM_017551	chr10-87349291-88116230-NM_017551				2894	0	1
chr10	88184992	88271521	86529	-	NM_015045	WAPAL	FOE|KIAA0261|WAPL	wings apart-like homolog (Drosophila)	HGNC:23293|MIM:610754|Ensembl:ENSG00000062650|HPRD:11072|Vega:OTTHUMG00000018651	23063			chr10-88184992-88271521-NM_015045				23063	0	1
chr10	88404293	88416196	11903	+	NM_001030015	OPN4	MOP	opsin 4	HGNC:14449|MIM:606665|Ensembl:ENSG00000122375|HPRD:05977|Vega:OTTHUMG00000018654	94233							94233	0	1
chr10	88404293	88416196	11903	+	NM_033282	OPN4	MOP	opsin 4	HGNC:14449|MIM:606665|Ensembl:ENSG00000122375|HPRD:05977|Vega:OTTHUMG00000018654	94233							94233	0	1
chr10	88418185	88485804	67619	+	NM_001171610	LDB3	CMD1C|CYPHER|LDB3Z1|LDB3Z4|LVNC3|ORACLE|PDLIM6|ZASP	LIM domain binding 3	HGNC:15710|MIM:605906|Ensembl:ENSG00000122367|HPRD:16172|Vega:OTTHUMG00000018655	11155							11155	0	1				11155	Cardiomyopathy, dilated 1C, 601493 (3);Left ventricular noncompaction 3, with or without dilated cardiomyopathy, 601493 (3);Myopathy, myofibrillar, ZASP-related, 609452 (3)	11155
chr10	88418300	88449790	31490	+	NM_001080116	LDB3	CMD1C|CYPHER|LDB3Z1|LDB3Z4|LVNC3|ORACLE|PDLIM6|ZASP	LIM domain binding 3	HGNC:15710|MIM:605906|Ensembl:ENSG00000122367|HPRD:16172|Vega:OTTHUMG00000018655	11155							11155	0	1				11155	Cardiomyopathy, dilated 1C, 601493 (3);Left ventricular noncompaction 3, with or without dilated cardiomyopathy, 601493 (3);Myopathy, myofibrillar, ZASP-related, 609452 (3)	11155
chr10	88418405	88449790	31385	+	NM_001080115	LDB3	CMD1C|CYPHER|LDB3Z1|LDB3Z4|LVNC3|ORACLE|PDLIM6|ZASP	LIM domain binding 3	HGNC:15710|MIM:605906|Ensembl:ENSG00000122367|HPRD:16172|Vega:OTTHUMG00000018655	11155							11155	0	1				11155	Cardiomyopathy, dilated 1C, 601493 (3);Left ventricular noncompaction 3, with or without dilated cardiomyopathy, 601493 (3);Myopathy, myofibrillar, ZASP-related, 609452 (3)	11155
chr10	88418405	88449790	31385	+	NM_001171611	LDB3	CMD1C|CYPHER|LDB3Z1|LDB3Z4|LVNC3|ORACLE|PDLIM6|ZASP	LIM domain binding 3	HGNC:15710|MIM:605906|Ensembl:ENSG00000122367|HPRD:16172|Vega:OTTHUMG00000018655	11155							11155	0	1				11155	Cardiomyopathy, dilated 1C, 601493 (3);Left ventricular noncompaction 3, with or without dilated cardiomyopathy, 601493 (3);Myopathy, myofibrillar, ZASP-related, 609452 (3)	11155
chr10	88418405	88485804	67399	+	NM_001080114	LDB3	CMD1C|CYPHER|LDB3Z1|LDB3Z4|LVNC3|ORACLE|PDLIM6|ZASP	LIM domain binding 3	HGNC:15710|MIM:605906|Ensembl:ENSG00000122367|HPRD:16172|Vega:OTTHUMG00000018655	11155							11155	0	1				11155	Cardiomyopathy, dilated 1C, 601493 (3);Left ventricular noncompaction 3, with or without dilated cardiomyopathy, 601493 (3);Myopathy, myofibrillar, ZASP-related, 609452 (3)	11155
chr10	88418405	88485804	67399	+	NM_007078	LDB3	CMD1C|CYPHER|LDB3Z1|LDB3Z4|LVNC3|ORACLE|PDLIM6|ZASP	LIM domain binding 3	HGNC:15710|MIM:605906|Ensembl:ENSG00000122367|HPRD:16172|Vega:OTTHUMG00000018655	11155							11155	0	1	NM_007078	heart,larynx,muscle		11155	Cardiomyopathy, dilated 1C, 601493 (3);Left ventricular noncompaction 3, with or without dilated cardiomyopathy, 601493 (3);Myopathy, myofibrillar, ZASP-related, 609452 (3)	11155
chr10	88506375	88674925	168550	+	NM_004329	BMPR1A	10q23del|ACVRLK3|ALK3|CD292|SKR5	bone morphogenetic protein receptor, type IA	HGNC:1076|MIM:601299|Ensembl:ENSG00000107779|HPRD:03192|Vega:OTTHUMG00000018657	657							657	0	1				657	Juvenile polyposis syndrome, infantile form, 174900 (3);Polyposis syndrome, hereditary mixed, 2, 610069 (3);Polyposis, juvenile intestinal, 174900 (3)	657	657	E	Mis,N,F	Germline
chr10	88685277	88707405	22128	-	NM_024756	MMRN2	EMILIN-3|EMILIN3|EndoGlyx-1	multimerin 2	HGNC:19888|MIM:608925|Ensembl:ENSG00000173269|HPRD:10601|Vega:OTTHUMG00000018663	79812							79812	2	1	NM_024756	placenta	NM_024756
chr10	88708267	88712997	4730	+	NM_003087	SNCG	BCSG1|SR	synuclein, gamma (breast cancer-specific protein 1)	HGNC:11141|MIM:602998|Ensembl:ENSG00000173267|HPRD:04297|Vega:OTTHUMG00000018656	6623							6623	0	1	NM_003087	ovary
chr10	88718167	88720646	2479	+	NM_006829	C10orf116	APM2|apM-2	chromosome 10 open reading frame 116	HGNC:24043|Ensembl:ENSG00000148671|HPRD:16575|Vega:OTTHUMG00000018668	10974							10974	3	1
chr10	88720477	88759940	39463	+	NM_133447	AGAP11	-	ankyrin repeat and GTPase domain Arf GTPase activating protein 11	HGNC:29421	119385							119385	10	1
chr10	88770025	88774467	4442	+	NM_001146157	FAM25A	FAM25B|FAM25C|FAM25G|bA96C23.5	family with sequence similarity 25, member A	HGNC:23436|Ensembl:ENSG00000188100|Vega:OTTHUMG00000018664	643161							643161	12;5;9	3
chr10	88799938	88844756	44818	-	NM_005271	GLUD1	GDH|GDH1|GLUD	glutamate dehydrogenase 1	HGNC:4335|MIM:138130|Ensembl:ENSG00000148672|HPRD:11748|Vega:OTTHUMG00000018666	2746				2746			2746	0	1				2746	Hyperinsulinism-hyperammonemia syndrome, 606762 (3)	2746
chr10	88844932	88941202	96270	+	NM_019054	FAM35A	FAM35A1|bA163M19.1	family with sequence similarity 35, member A	HGNC:28773|Ensembl:ENSG00000122376|HPRD:09944|Vega:OTTHUMG00000018669	54537				54537			54537	9	1
chr10	88975184	88984713	9529	+	NM_001099338	FAM22A	-	family with sequence similarity 22, member A	HGNC:23438|Ensembl:ENSG00000184923|Vega:OTTHUMG00000018670	728118		chr10-88975184-88984713-NM_001099338			NM_001099338	688	728118	10	1
chr10	89107456	89120432	12976	+	NM_001009610	FAM22D	-	family with sequence similarity 22, member D	HGNC:23447|Ensembl:ENSG00000214562|Vega:OTTHUMG00000018672	728130					NM_001009610	688	728130	10	1
chr10	89254202	89303198	48996	+	NM_001178117	MINPP1	HIPER1|MINPP2|MIPP	multiple inositol-polyphosphate phosphatase 1	HGNC:7102|MIM:605391|Ensembl:ENSG00000107789|HPRD:05652|Vega:OTTHUMG00000018678	9562							9562	0	1				9562	Thyroid carcinoma, follicular, 188470 (3)	9562
chr10	89254202	89303198	48996	+	NM_004897	MINPP1	HIPER1|MINPP2|MIPP	multiple inositol-polyphosphate phosphatase 1	HGNC:7102|MIM:605391|Ensembl:ENSG00000107789|HPRD:05652|Vega:OTTHUMG00000018678	9562							9562	0	1				9562	Thyroid carcinoma, follicular, 188470 (3)	9562
chr10	89257569	89303198	45629	+	NM_001178118	MINPP1	HIPER1|MINPP2|MIPP	multiple inositol-polyphosphate phosphatase 1	HGNC:7102|MIM:605391|Ensembl:ENSG00000107789|HPRD:05652|Vega:OTTHUMG00000018678	9562							9562	0	1				9562	Thyroid carcinoma, follicular, 188470 (3)	9562
chr10	89409455	89497442	87987	+	NM_001015880	PAPSS2	ATPSK2|SK2	3'-phosphoadenosine 5'-phosphosulfate synthase 2	HGNC:8604|MIM:603005|Ensembl:ENSG00000198682|HPRD:04303|Vega:OTTHUMG00000018683	9060							9060	0	1				9060	SEMD, Pakistani type, 612847 (3)	9060
chr10	89409455	89497442	87987	+	NM_004670	PAPSS2	ATPSK2|SK2	3'-phosphoadenosine 5'-phosphosulfate synthase 2	HGNC:8604|MIM:603005|Ensembl:ENSG00000198682|HPRD:04303|Vega:OTTHUMG00000018683	9060							9060	0	1				9060	SEMD, Pakistani type, 612847 (3)	9060
chr10	89502854	89567897	65043	-	NM_032810	ATAD1	AFDC1	ATPase family, AAA domain containing 1	HGNC:25903|Ensembl:ENSG00000138138|HPRD:12499|Vega:OTTHUMG00000018685	84896			chr10-89502854-89567897-NM_032810				84896	0	1
chr10	89608897	89613174	4277	-	NM_001126049	KLLN	KILLIN	killin, p53-regulated DNA replication inhibitor	HGNC:37212|MIM:612105|Ensembl:ENSG00000227268	100144748
chr10	89613174	89718512	105338	+	NM_000314	PTEN	10q23del|BZS|DEC|GLM2|MHAM|MMAC1|PTEN1|TEP1	phosphatase and tensin homolog	HGNC:9588|MIM:601728|Ensembl:ENSG00000171862|HPRD:03431|Vega:OTTHUMG00000018688	5728							5728	0	1				5728	Bannayan-Riley-Ruvalcaba syndrome, 153480 (3);Cowden disease, 158350 (3);Endometrial carcinoma, somatic, 608089 (3);Lhermitte-Duclos syndrome, 158350 (3);Macrocephaly/autism syndrome, 605309 (3);Malignant melanoma, somatic, 155600 (3);PTEN hamartoma tumor syndrome (3);Squamous cell carcinoma, head and neck, somatic, 275355 (3);Thyroid carcinoma, follicular, somatic, 188470 (3);VATER association w…		5728	L,E,M,O	D,Mis,N,F,S	Somatic,Germline		NM_000314	NM_000314							NM_000314
chr10	90023600	90333062	309462	-	NM_018363	RNLS	C10orf59|RENALASE	renalase, FAD-dependent amine oxidase	HGNC:25641|MIM:609360|Ensembl:ENSG00000184719|HPRD:07742|Vega:OTTHUMG00000018692	55328							55328	0	1
chr10	90033838	90333062	299224	-	NM_001031709	RNLS	C10orf59|RENALASE	renalase, FAD-dependent amine oxidase	HGNC:25641|MIM:609360|Ensembl:ENSG00000184719|HPRD:07742|Vega:OTTHUMG00000018692	55328							55328	0	1
chr10	90336498	90356713	20215	+	NM_001010939	LIPJ	LIPL1|bA425M17.2	lipase, family member J	HGNC:21773|MIM:613921|Ensembl:ENSG00000204022|HPRD:17281|Vega:OTTHUMG00000018691	142910					NM_001010939	689	142910	2	1
chr10	90414125	90428552	14427	+	NM_001198828	LIPF	GL|HGL|HLAL	lipase, gastric	HGNC:6622|MIM:601980|Ensembl:ENSG00000182333|HPRD:09063|Vega:OTTHUMG00000018695	8513					NM_001198828	689	8513	2	1			NM_001198828
chr10	90414125	90428552	14427	+	NM_001198829	LIPF	GL|HGL|HLAL	lipase, gastric	HGNC:6622|MIM:601980|Ensembl:ENSG00000182333|HPRD:09063|Vega:OTTHUMG00000018695	8513					NM_001198829	689	8513	2	1			NM_001198829
chr10	90414125	90428552	14427	+	NM_001198830	LIPF	GL|HGL|HLAL	lipase, gastric	HGNC:6622|MIM:601980|Ensembl:ENSG00000182333|HPRD:09063|Vega:OTTHUMG00000018695	8513					NM_001198830	689	8513	2	1			NM_001198830
chr10	90414125	90428552	14427	+	NM_004190	LIPF	GL|HGL|HLAL	lipase, gastric	HGNC:6622|MIM:601980|Ensembl:ENSG00000182333|HPRD:09063|Vega:OTTHUMG00000018695	8513					NM_004190	689	8513	2	1	NM_004190	stomach	NM_004190
chr10	90474280	90502493	28213	+	NM_001080518	LIPK	LIPL2|bA186O14.2	lipase, family member K	HGNC:23444|MIM:613922|Ensembl:ENSG00000204021|Vega:OTTHUMG00000018693	643414					NM_001080518	689
chr10	90511142	90527979	16837	+	NM_001102469	LIPN	LI4|LIPL4|bA186O14.3	lipase, family member N	HGNC:23452|MIM:613924|Ensembl:ENSG00000204020|Vega:OTTHUMG00000018694	643418					NM_001102469	689	643418	2	1				643418	Ichthyosis, lamellar, 4, 613943 (3)
chr10	90552466	90570283	17817	+	NM_001128215	LIPM	LIPL3|bA304I5.1	lipase, family member M	HGNC:23455|MIM:613923|Ensembl:ENSG00000173239|Vega:OTTHUMG00000018698	340654					NM_001128215	689	340654	1	1
chr10	90569638	90601712	32074	-	NM_144590	ANKRD22	-	ankyrin repeat domain 22	HGNC:28321|Ensembl:ENSG00000152766|HPRD:12461|Vega:OTTHUMG00000018699	118932							118932	0	1
chr10	90630005	90673224	43219	+	NM_020799	STAMBPL1	ALMalpha|AMSH-FP|AMSH-LP|bA399O19.2	STAM binding protein-like 1	HGNC:24105|MIM:612352|Ensembl:ENSG00000138134|HPRD:16486|Vega:OTTHUMG00000018702	57559							57559	0	1
chr10	90684810	90702560	17750	-	NM_001613	ACTA2	AAT6|ACTSA|MYMY5	actin, alpha 2, smooth muscle, aorta	HGNC:130|MIM:102620|Ensembl:ENSG00000107796|HPRD:00031|Vega:OTTHUMG00000018700	59							59	0	1				59	Aortic aneurysm, familial thoracic 6, 611788 (3);Moyamoya disease 5, 614042 (3);Multisystemic smooth muscle dysfunction syndrome, 613834 (3)
chr10	90684810	90741127	56317	-	NM_001141945	ACTA2	AAT6|ACTSA|MYMY5	actin, alpha 2, smooth muscle, aorta	HGNC:130|MIM:102620|Ensembl:ENSG00000107796|HPRD:00031|Vega:OTTHUMG00000018700	59							59	0	1				59	Aortic aneurysm, familial thoracic 6, 611788 (3);Moyamoya disease 5, 614042 (3);Multisystemic smooth muscle dysfunction syndrome, 613834 (3)
chr10	90740267	90765522	25255	+	NM_000043	FAS	ALPS1A|APO-1|APT1|CD95|FAS1|FASTM|TNFRSF6	Fas (TNF receptor superfamily, member 6)	HGNC:11920|MIM:134637|Ensembl:ENSG00000026103|HPRD:00609|Vega:OTTHUMG00000018701	355							355	3	1			NM_000043	355	Autoimmune lymphoproliferative syndrome, type IA, 601859 (3);Squamous cell carcinoma, burn scar-related, somatic (3);{Autoimmune lymphoproliferative syndrome}, 601859 (3)	355	355	L,E,O	Mis	Somatic
chr10	90740267	90765522	25255	+	NM_152871	FAS	ALPS1A|APO-1|APT1|CD95|FAS1|FASTM|TNFRSF6	Fas (TNF receptor superfamily, member 6)	HGNC:11920|MIM:134637|Ensembl:ENSG00000026103|HPRD:00609|Vega:OTTHUMG00000018701	355							355	3	1			NM_152871	355	Autoimmune lymphoproliferative syndrome, type IA, 601859 (3);Squamous cell carcinoma, burn scar-related, somatic (3);{Autoimmune lymphoproliferative syndrome}, 601859 (3)	355	355	L,E,O	Mis	Somatic
chr10	90740267	90765522	25255	+	NM_152872	FAS	ALPS1A|APO-1|APT1|CD95|FAS1|FASTM|TNFRSF6	Fas (TNF receptor superfamily, member 6)	HGNC:11920|MIM:134637|Ensembl:ENSG00000026103|HPRD:00609|Vega:OTTHUMG00000018701	355							355	3	1			NM_152872	355	Autoimmune lymphoproliferative syndrome, type IA, 601859 (3);Squamous cell carcinoma, burn scar-related, somatic (3);{Autoimmune lymphoproliferative syndrome}, 601859 (3)	355	355	L,E,O	Mis	Somatic
chr10	90955673	90957051	1378	-	NM_003956	CH25H	C25H	cholesterol 25-hydroxylase	HGNC:1907|MIM:604551|Ensembl:ENSG00000138135|HPRD:05183|Vega:OTTHUMG00000018705	9023							9023	0	1
chr10	90963305	91001640	38335	-	NM_001127605	LIPA	CESD|LAL	lipase A, lysosomal acid, cholesterol esterase	HGNC:6617|MIM:613497|Ensembl:ENSG00000107798|HPRD:02044|Vega:OTTHUMG00000018716	3988				3988	NM_001127605	689	3988	5	1			NM_001127605	3988	Cholesteryl ester storage disease, 278000 (3);Wolman disease, 278000 (3)
chr10	90963309	91001640	38331	-	NM_000235	LIPA	CESD|LAL	lipase A, lysosomal acid, cholesterol esterase	HGNC:6617|MIM:613497|Ensembl:ENSG00000107798|HPRD:02044|Vega:OTTHUMG00000018716	3988				3988	NM_000235	689	3988	5	1			NM_000235	3988	Cholesteryl ester storage disease, 278000 (3);Wolman disease, 278000 (3)
chr10	91051685	91059013	7328	+	NM_001547	IFIT2	G10P2|GARG-39|IFI-54|IFI-54K|IFI54|IFIT-2|ISG-54 K|ISG-54K|ISG54|cig42	interferon-induced protein with tetratricopeptide repeats 2	HGNC:5409|MIM:147040|Ensembl:ENSG00000119922|HPRD:00913|Vega:OTTHUMG00000018707	3433					NM_001547	690	3433	5	1
chr10	91077581	91090705	13124	+	NM_001549	IFIT3	CIG-49|GARG-49|IFI60|IFIT4|IRG2|ISG60|RIG-G	interferon-induced protein with tetratricopeptide repeats 3	HGNC:5411|MIM:604650|Ensembl:ENSG00000119917|HPRD:05228|Vega:OTTHUMG00000018708	3437					NM_001549	690	3437	5	1
chr10	91082218	91090705	8487	+	NM_001031683	IFIT3	CIG-49|GARG-49|IFI60|IFIT4|IRG2|ISG60|RIG-G	interferon-induced protein with tetratricopeptide repeats 3	HGNC:5411|MIM:604650|Ensembl:ENSG00000119917|HPRD:05228|Vega:OTTHUMG00000018708	3437					NM_001031683	690	3437	5	1
chr10	91127792	91134942	7150	+	NM_001010987	IFIT1B	IFIT1L|bA149I23.6	interferon-induced protein with tetratricopeptide repeats 1B	HGNC:23442|Ensembl:ENSG00000204010|HPRD:17129|Vega:OTTHUMG00000018709	439996					NM_001010987	690	439996	4	1
chr10	91142301	91153724	11423	+	NM_001548	IFIT1	C56|G10P1|GARG-16|IFI-56|IFI-56K|IFI56|IFIT-1|IFNAI1|ISG56|RNM561	interferon-induced protein with tetratricopeptide repeats 1	HGNC:5407|MIM:147690|Ensembl:ENSG00000185745|HPRD:00983|Vega:OTTHUMG00000018712	3434					NM_001548	690	3434	0	1
chr10	91164304	91170739	6435	+	NM_012420	IFIT5	RI58	interferon-induced protein with tetratricopeptide repeats 5	HGNC:13328|Ensembl:ENSG00000152778|HPRD:17130|Vega:OTTHUMG00000018713	24138					NM_012420	690	24138	0	1	NM_012420	testis
chr10	91180030	91285293	105263	-	NM_213606	SLC16A12	CJMG|MCT12	solute carrier family 16, member 12 (monocarboxylic acid transporter 12)	HGNC:23094|MIM:611910|Ensembl:ENSG00000152779|HPRD:17365|Vega:OTTHUMG00000018714	387700							387700	0	1	NM_213606	kidney,pancreas		387700	Cataract, juvenile, with microcornea and glucosuria, 612018 (3)
chr10	91329233	91393628	64395	-	NM_138316	PANK1	PANK	pantothenate kinase 1	HGNC:8598|MIM:606160|Ensembl:ENSG00000152782|HPRD:07549|Vega:OTTHUMG00000018718	53354							53354	0	1	NM_138316	kidney
chr10	91329233	91393628	64395	-	NM_148978	PANK1	PANK	pantothenate kinase 1	HGNC:8598|MIM:606160|Ensembl:ENSG00000152782|HPRD:07549|Vega:OTTHUMG00000018718	53354							53354	0	1	NM_148978	kidney
chr10	91329233	91395309	66076	-	NM_148977	PANK1	PANK	pantothenate kinase 1	HGNC:8598|MIM:606160|Ensembl:ENSG00000152782|HPRD:07549|Vega:OTTHUMG00000018718	53354							53354	0	1	NM_148977	kidney
chr10	91451346	91524680	73334	+	NM_016195	KIF20B	CT90|KRMP1|MPHOSPH1|MPP-1|MPP1	kinesin family member 20B	HGNC:7212|MIM:605498|Ensembl:ENSG00000138182|HPRD:09268|Vega:OTTHUMG00000018725	9585							9585	0	1	NM_016195	bladder
chr10	92490555	92607651	117096	-	NM_000872	HTR7	5-HT7	5-hydroxytryptamine (serotonin) receptor 7 (adenylate cyclase-coupled)	HGNC:5302|MIM:182137|Ensembl:ENSG00000148680|HPRD:01639|Vega:OTTHUMG00000018732	3363			chr10-92490555-92607651-NM_000872				3363	1	1
chr10	92490555	92607651	117096	-	NM_019859	HTR7	5-HT7	5-hydroxytryptamine (serotonin) receptor 7 (adenylate cyclase-coupled)	HGNC:5302|MIM:182137|Ensembl:ENSG00000148680|HPRD:01639|Vega:OTTHUMG00000018732	3363			chr10-92490555-92607651-NM_019859				3363	1	1
chr10	92490555	92607651	117096	-	NM_019860	HTR7	5-HT7	5-hydroxytryptamine (serotonin) receptor 7 (adenylate cyclase-coupled)	HGNC:5302|MIM:182137|Ensembl:ENSG00000148680|HPRD:01639|Vega:OTTHUMG00000018732	3363			chr10-92490555-92607651-NM_019860				3363	1	1
chr10	92621688	92651927	30239	+	NM_006413	RPP30	TSG15	ribonuclease P/MRP 30kDa subunit	HGNC:17688|MIM:606115|Ensembl:ENSG00000148688|HPRD:09359|Vega:OTTHUMG00000018733	10556		chr10-92621688-92651927-NM_006413		10556			10556	2	1
chr10	92621688	92658292	36604	+	NM_001104546	RPP30	TSG15	ribonuclease P/MRP 30kDa subunit	HGNC:17688|MIM:606115|Ensembl:ENSG00000148688|HPRD:09359|Vega:OTTHUMG00000018733	10556		chr10-92621688-92658292-NM_001104546		10556			10556	2	1
chr10	92661836	92671012	9176	-	NM_014391	ANKRD1	ALRP|C-193|CARP|CVARP|MCARP|bA320F15.2	ankyrin repeat domain 1 (cardiac muscle)	HGNC:15819|MIM:609599|Ensembl:ENSG00000148677|HPRD:10647|Vega:OTTHUMG00000018734	27063					NM_014391	691	27063	0	1	NM_014391	heart
chr10	92970348	93034001	63653	+	NM_032373	PCGF5	RNF159	polycomb group ring finger 5	HGNC:28264|Ensembl:ENSG00000180628|HPRD:17825|Vega:OTTHUMG00000018740	84333		chr10-92970348-93034001-NM_032373					84333	0	1
chr10	93160075	93212947	52872	+	NM_173497	HECTD2	-	HECT domain containing 2	HGNC:26736|Ensembl:ENSG00000165338|HPRD:13643|Vega:OTTHUMG00000018742	143279							143279	0	1
chr10	93160075	93264500	104425	+	NM_182765	HECTD2	-	HECT domain containing 2	HGNC:26736|Ensembl:ENSG00000165338|HPRD:13643|Vega:OTTHUMG00000018742	143279							143279	0	1
chr10	93378178	93382838	4660	-	NM_005398	PPP1R3C	PPP1R5	protein phosphatase 1, regulatory subunit 3C	HGNC:9293|MIM:602999|Ensembl:ENSG00000119938|HPRD:04298|Vega:OTTHUMG00000018745	5507							5507	0	1	NM_005398	heart
chr10	93548130	93615212	67082	+	NM_025235	TNKS2	PARP-5b|PARP-5c|PARP5B|PARP5C|TANK2|TNKL|pART6	tankyrase, TRF1-interacting ankyrin-related ADP-ribose polymerase 2	HGNC:15677|MIM:607128|Ensembl:ENSG00000107854|HPRD:06182|Vega:OTTHUMG00000018747	80351			chr10-93548130-93615212-NM_025235	80351	NM_025235	691	80351	1	1	NM_025235	bladder,bone_marrow
chr10	93656324	93659238	2914	-	NM_152429	FGFBP3	C10orf13|FGF-BP3	fibroblast growth factor binding protein 3	HGNC:23428|Ensembl:ENSG00000174721|HPRD:08499|Vega:OTTHUMG00000018751	143282		chr10-93656324-93659238-NM_152429					143282	2	1	NM_152429	ovary	NM_152429
chr10	93673715	93780060	106345	+	NM_003972	BTAF1	MOT1|TAF(II)170|TAF172|TAFII170	BTAF1 RNA polymerase II, B-TFIID transcription factor-associated, 170kDa (Mot1 homolog, S. cerevisiae)	HGNC:17307|MIM:605191|Ensembl:ENSG00000095564|HPRD:05546|Vega:OTTHUMG00000018752	9044				9044			9044	0	1
chr10	93798376	93993016	194640	-	NM_001178137	CPEB3	-	cytoplasmic polyadenylation element binding protein 3	HGNC:21746|MIM:610606|Ensembl:ENSG00000107864|HPRD:16745|Vega:OTTHUMG00000018756	22849							22849	0	1
chr10	93798376	94040855	242479	-	NM_014912	CPEB3	-	cytoplasmic polyadenylation element binding protein 3	HGNC:21746|MIM:610606|Ensembl:ENSG00000107864|HPRD:16745|Vega:OTTHUMG00000018756	22849							22849	0	1
chr10	94040899	94103701	62802	+	NM_017824	MARCH5	MARCH-V|MITOL|RNF153	membrane-associated ring finger (C3HC4) 5	HGNC:26025|MIM:610637|Ensembl:ENSG00000198060|HPRD:07909|Vega:OTTHUMG00000018757	54708							54708	0	1
chr10	94201420	94247498	46078	-	NM_001165946	IDE	INSULYSIN	insulin-degrading enzyme	HGNC:5381|MIM:146680|Ensembl:ENSG00000119912|HPRD:00894|Vega:OTTHUMG00000018759	3416				3416			3416	0	1
chr10	94201420	94323832	122412	-	NM_004969	IDE	INSULYSIN	insulin-degrading enzyme	HGNC:5381|MIM:146680|Ensembl:ENSG00000119912|HPRD:00894|Vega:OTTHUMG00000018759	3416				3416			3416	0	1	NM_004969	larynx
chr10	94342804	94405132	62328	+	NM_004523	KIF11	EG5|HKSP|KNSL1|TRIP5	kinesin family member 11	HGNC:6388|MIM:148760|Ensembl:ENSG00000138160|HPRD:01023|Vega:OTTHUMG00000018761	3832		chr10-94342804-94405132-NM_004523					3832	0	1
chr10	94439660	94445388	5728	+	NM_002729	HHEX	HEX|HMPH|HOX11L-PEN|PRH|PRHX	hematopoietically expressed homeobox	HGNC:4901|MIM:604420|Ensembl:ENSG00000152804|HPRD:06829|Vega:OTTHUMG00000018762	3087							3087	0	1			NM_002729
chr10	94584449	94809241	224792	+	NM_001013848	EXOC6	EXOC6A|SEC15|SEC15L|SEC15L1|SEC15L3|Sec15p	exocyst complex component 6	HGNC:23196|MIM:609672|Ensembl:ENSG00000138190|HPRD:10216|Vega:OTTHUMG00000018767	54536			chr10-94584449-94809241-NM_001013848				54536	0	1
chr10	94598204	94809241	211037	+	NM_019053	EXOC6	EXOC6A|SEC15|SEC15L|SEC15L1|SEC15L3|Sec15p	exocyst complex component 6	HGNC:23196|MIM:609672|Ensembl:ENSG00000138190|HPRD:10216|Vega:OTTHUMG00000018767	54536			chr10-94598204-94809241-NM_019053				54536	0	1
chr10	94811010	94818444	7434	+	NM_183374	CYP26C1	-	cytochrome P450, family 26, subfamily C, polypeptide 1	HGNC:20577|MIM:608428|Ensembl:ENSG00000187553|HPRD:12230|Vega:OTTHUMG00000018766	340665					NM_183374	692	340665	0	1
chr10	94823221	94827631	4410	+	NM_057157	CYP26A1	CP26|CYP26|P450RAI|P450RAI1	cytochrome P450, family 26, subfamily A, polypeptide 1	HGNC:2603|MIM:602239|Ensembl:ENSG00000095596|HPRD:03759|Vega:OTTHUMG00000018765	1592					NM_057157	692	1592	0	1
chr10	94823636	94827631	3995	+	NM_000783	CYP26A1	CP26|CYP26|P450RAI|P450RAI1	cytochrome P450, family 26, subfamily A, polypeptide 1	HGNC:2603|MIM:602239|Ensembl:ENSG00000095596|HPRD:03759|Vega:OTTHUMG00000018765	1592					NM_000783	692	1592	0	1
chr10	95056175	95232064	175889	-	NM_013451	MYOF	FER1L3	myoferlin	HGNC:3656|MIM:604603|Ensembl:ENSG00000138119|HPRD:06857|Vega:OTTHUMG00000018772	26509		chr10-95056175-95232064-NM_013451					26509	0	1
chr10	95056175	95232064	175889	-	NM_133337	MYOF	FER1L3	myoferlin	HGNC:3656|MIM:604603|Ensembl:ENSG00000138119|HPRD:06857|Vega:OTTHUMG00000018772	26509		chr10-95056175-95232064-NM_133337					26509	0	1
chr10	95246358	95278839	32481	+	NM_001127182	CEP55	C10orf3|CT111|URCC6	centrosomal protein 55kDa	HGNC:1161|MIM:610000|Ensembl:ENSG00000138180|HPRD:12569|Vega:OTTHUMG00000018774	55165							55165	0	1
chr10	95246378	95278839	32461	+	NM_018131	CEP55	C10orf3|CT111|URCC6	centrosomal protein 55kDa	HGNC:1161|MIM:610000|Ensembl:ENSG00000138180|HPRD:12569|Vega:OTTHUMG00000018774	55165							55165	0	1	NM_018131	bone,tongue
chr10	95316411	95339819	23408	+	NM_001195755	O3FAR1	GPR120|GPR129|GT01|PGR4	omega-3 fatty acid receptor 1	HGNC:19061|MIM:609044|Ensembl:ENSG00000186188|HPRD:16422|Vega:OTTHUMG00000034409	338557							338557	1	1
chr10	95316411	95339819	23408	+	NM_181745	O3FAR1	GPR120|GPR129|GT01|PGR4	omega-3 fatty acid receptor 1	HGNC:19061|MIM:609044|Ensembl:ENSG00000186188|HPRD:16422|Vega:OTTHUMG00000034409	338557							338557	1	1
chr10	95341582	95350983	9401	-	NM_006744	RBP4	-	retinol binding protein 4, plasma	HGNC:9922|MIM:180250|Ensembl:ENSG00000138207|HPRD:01580|Vega:OTTHUMG00000018773	5950							5950	0	1	NM_006744	liver	NM_006744	5950	Retinol binding protein, deficiency of (3)	5950
chr10	95362334	95415419	53085	+	NM_006204	PDE6C	COD4|PDEA2	phosphodiesterase 6C, cGMP-specific, cone, alpha prime	HGNC:8787|MIM:600827|Ensembl:ENSG00000095464|HPRD:02898|Vega:OTTHUMG00000018775	5146	chr10-95362334-95415419-NM_006204						5146	0	1				5146	Cone dystrophy 4, 613093 (3)
chr10	95417629	95452319	34690	-	NM_145246	FRA10AC1	C10orf4|F26C11.1-like|FRA10A	fragile site, folic acid type, rare, fra(10)(q23.3) or fra(10)(q24.2) candidate 1	HGNC:1162|MIM:608866|Ensembl:ENSG00000148690|HPRD:12319|Vega:OTTHUMG00000018776	118924							118924	0	1
chr10	95507555	95547906	40351	+	NM_005097	LGI1	EPITEMPIN|EPT|ETL1|IB1099	leucine-rich, glioma inactivated 1	HGNC:6572|MIM:604619|Ensembl:ENSG00000108231|HPRD:05216|Vega:OTTHUMG00000018777	9211	chr10-95507555-95547906-NM_005097						9211	0	1	NM_005097	brain	NM_005097	9211	Epilepsy, partial, with auditory features, 600512 (3)	9211
chr10	95643719	95652481	8762	+	NM_001134658	TMEM20	C10orf60|TMEM20	solute carrier family 35, member G1	HGNC:26607|Ensembl:ENSG00000176273|HPRD:15531|Vega:OTTHUMG00000018779	159371							159371	0	1
chr10	95643719	95652481	8762	+	NM_153226	TMEM20	C10orf60|TMEM20	solute carrier family 35, member G1	HGNC:26607|Ensembl:ENSG00000176273|HPRD:15531|Vega:OTTHUMG00000018779	159371							159371	0	1	NM_153226	testis
chr10	95743735	96078138	334403	+	NM_016341	PLCE1	NPHS3|PLCE|PPLC	phospholipase C, epsilon 1	HGNC:17175|MIM:608414|Ensembl:ENSG00000138193|HPRD:07087|Vega:OTTHUMG00000018789	51196							51196	0	1				51196	Nephrotic syndrome, type 3, 610725 (3)	51196
chr10	95838819	96078138	239319	+	NM_001165979	PLCE1	NPHS3|PLCE|PPLC	phospholipase C, epsilon 1	HGNC:17175|MIM:608414|Ensembl:ENSG00000138193|HPRD:07087|Vega:OTTHUMG00000018789	51196							51196	0	1				51196	Nephrotic syndrome, type 3, 610725 (3)	51196
chr10	96082978	96112673	29695	-	NM_022451	NOC3L	AD24|C10orf117|FAD24	nucleolar complex associated 3 homolog (S. cerevisiae)	HGNC:24034|MIM:610769|Ensembl:ENSG00000173145|HPRD:12562|Vega:OTTHUMG00000018788	64318				64318			64318	0	1
chr10	96152175	96286079	133904	+	NM_015188	TBC1D12	-	TBC1 domain family, member 12	HGNC:29082|Ensembl:ENSG00000108239|Vega:OTTHUMG00000018794	23232							23232	0	1
chr10	96295563	96351846	56283	+	NM_018063	HELLS	LSH|PASG|SMARCA6	helicase, lymphoid-specific	HGNC:4861|MIM:603946|Ensembl:ENSG00000119969|HPRD:07232|Vega:OTTHUMG00000018793	3070							3070	0	1	NM_018063	bone_marrow
chr10	96433240	96485937	52697	+	NM_000772	CYP2C18	CPCI|CYP2C|CYP2C17|P450-6B/29C|P450IIC17	cytochrome P450, family 2, subfamily C, polypeptide 18	HGNC:2620|MIM:601131|Ensembl:ENSG00000108242|HPRD:03085|Vega:OTTHUMG00000018796	1562					NM_000772	693	1562	2	1	NM_000772	liver				1562
chr10	96433240	96485937	52697	+	NM_001128925	CYP2C18	CPCI|CYP2C|CYP2C17|P450-6B/29C|P450IIC17	cytochrome P450, family 2, subfamily C, polypeptide 18	HGNC:2620|MIM:601131|Ensembl:ENSG00000108242|HPRD:03085|Vega:OTTHUMG00000018796	1562					NM_001128925	693	1562	2	1						1562
chr10	96512452	96602661	90209	+	NM_000769	CYP2C19	CPCJ|CYP2C|P450C2C|P450IIC19	cytochrome P450, family 2, subfamily C, polypeptide 19	HGNC:2621|MIM:124020|Ensembl:ENSG00000165841|HPRD:00486|Vega:OTTHUMG00000018799	1557			chr10-96512452-96602661-NM_000769		NM_000769	693	1557	4	1				1557	Clopidogrel, impaired responsiveness to, 609535 (3);Mephenytoin poor metabolizer, 609535 (3);Opremazole poor metabolizer, 609535 (3);Proguanil poor metabolizer, 609535 (3)
chr10	96688404	96739138	50734	+	NM_000771	CYP2C9	CPC9|CYP2C|CYP2C10|CYPIIC9|P450IIC9	cytochrome P450, family 2, subfamily C, polypeptide 9	HGNC:2623|MIM:601130|Ensembl:ENSG00000138109|HPRD:03084|Vega:OTTHUMG00000018805	1559					NM_000771	693	1559	4	1	NM_000771	liver		1559	Tolbutamide poor metabolizer (3);Warfarin sensitivity, 122700 (3)	1559
chr10	96786518	96819244	32726	-	NM_000770	CYP2C8	CPC8|CYPIIC8|MP-12/MP-20	cytochrome P450, family 2, subfamily C, polypeptide 8	HGNC:2622|MIM:601129|Ensembl:ENSG00000138115|HPRD:03083|Vega:OTTHUMG00000018804	1558					NM_000770	693	1558	6	1	NM_000770	liver		1558	Rhabdomyolysis, cerivastatin-induced (3)	1558
chr10	96786518	96819244	32726	-	NM_001198853	CYP2C8	CPC8|CYPIIC8|MP-12/MP-20	cytochrome P450, family 2, subfamily C, polypeptide 8	HGNC:2622|MIM:601129|Ensembl:ENSG00000138115|HPRD:03083|Vega:OTTHUMG00000018804	1558					NM_001198853	693	1558	6	1				1558	Rhabdomyolysis, cerivastatin-induced (3)	1558
chr10	96786518	96819244	32726	-	NM_001198854	CYP2C8	CPC8|CYPIIC8|MP-12/MP-20	cytochrome P450, family 2, subfamily C, polypeptide 8	HGNC:2622|MIM:601129|Ensembl:ENSG00000138115|HPRD:03083|Vega:OTTHUMG00000018804	1558					NM_001198854	693	1558	6	1				1558	Rhabdomyolysis, cerivastatin-induced (3)	1558
chr10	96786518	96819244	32726	-	NM_001198855	CYP2C8	CPC8|CYPIIC8|MP-12/MP-20	cytochrome P450, family 2, subfamily C, polypeptide 8	HGNC:2622|MIM:601129|Ensembl:ENSG00000138115|HPRD:03083|Vega:OTTHUMG00000018804	1558					NM_001198855	693	1558	6	1				1558	Rhabdomyolysis, cerivastatin-induced (3)	1558
chr10	96943946	96978676	34730	+	NM_207321	C10orf129	ACSM6|bA310E22.3	chromosome 10 open reading frame 129	HGNC:31665|Ensembl:ENSG00000173124|HPRD:12565|Vega:OTTHUMG00000018808	142827							142827	8	1
chr10	96987319	97040771	53452	-	NM_020992	PDLIM1	CLIM1|CLP-36|CLP36|hCLIM1	PDZ and LIM domain 1	HGNC:2067|MIM:605900|Ensembl:ENSG00000107438|HPRD:09326|Vega:OTTHUMG00000018810	9124	chr10-96987319-97040771-NM_020992			9124			9124	0	1
chr10	97061519	97190927	129408	-	NM_001034954	SORBS1	CAP|FLAF2|R85FL|SH3D5|SH3P12|SORB1	sorbin and SH3 domain containing 1	HGNC:14565|MIM:605264|Ensembl:ENSG00000095637|HPRD:05587|Vega:OTTHUMG00000018812	10580		chr10-97061519-97190927-NM_001034954					10580	0	1
chr10	97061519	97190927	129408	-	NM_001034955	SORBS1	CAP|FLAF2|R85FL|SH3D5|SH3P12|SORB1	sorbin and SH3 domain containing 1	HGNC:14565|MIM:605264|Ensembl:ENSG00000095637|HPRD:05587|Vega:OTTHUMG00000018812	10580		chr10-97061519-97190927-NM_001034955					10580	0	1
chr10	97061519	97190927	129408	-	NM_001034956	SORBS1	CAP|FLAF2|R85FL|SH3D5|SH3P12|SORB1	sorbin and SH3 domain containing 1	HGNC:14565|MIM:605264|Ensembl:ENSG00000095637|HPRD:05587|Vega:OTTHUMG00000018812	10580		chr10-97061519-97190927-NM_001034956					10580	0	1
chr10	97061519	97190927	129408	-	NM_001034957	SORBS1	CAP|FLAF2|R85FL|SH3D5|SH3P12|SORB1	sorbin and SH3 domain containing 1	HGNC:14565|MIM:605264|Ensembl:ENSG00000095637|HPRD:05587|Vega:OTTHUMG00000018812	10580		chr10-97061519-97190927-NM_001034957					10580	0	1
chr10	97061519	97190927	129408	-	NM_006434	SORBS1	CAP|FLAF2|R85FL|SH3D5|SH3P12|SORB1	sorbin and SH3 domain containing 1	HGNC:14565|MIM:605264|Ensembl:ENSG00000095637|HPRD:05587|Vega:OTTHUMG00000018812	10580		chr10-97061519-97190927-NM_006434					10580	0	1	NM_006434	soft_tissue
chr10	97061519	97311161	249642	-	NM_015385	SORBS1	CAP|FLAF2|R85FL|SH3D5|SH3P12|SORB1	sorbin and SH3 domain containing 1	HGNC:14565|MIM:605264|Ensembl:ENSG00000095637|HPRD:05587|Vega:OTTHUMG00000018812	10580		chr10-97061519-97311161-NM_015385					10580	0	1	NM_015385	soft_tissue
chr10	97061519	97311161	249642	-	NM_024991	SORBS1	CAP|FLAF2|R85FL|SH3D5|SH3P12|SORB1	sorbin and SH3 domain containing 1	HGNC:14565|MIM:605264|Ensembl:ENSG00000095637|HPRD:05587|Vega:OTTHUMG00000018812	10580		chr10-97061519-97311161-NM_024991					10580	0	1
chr10	97355675	97406557	50882	-	NM_001017423	ALDH18A1	GSAS|P5CS|PYCS	aldehyde dehydrogenase 18 family, member A1	HGNC:9722|MIM:138250|Ensembl:ENSG00000059573|HPRD:00696|Vega:OTTHUMG00000018815	5832							5832	0	1				5832	Mental retardation, joint hypermobility and skin laxity, with or without metabolic abnormalities, 612652 (3)	5832
chr10	97355675	97406557	50882	-	NM_002860	ALDH18A1	GSAS|P5CS|PYCS	aldehyde dehydrogenase 18 family, member A1	HGNC:9722|MIM:138250|Ensembl:ENSG00000059573|HPRD:00696|Vega:OTTHUMG00000018815	5832							5832	0	1				5832	Mental retardation, joint hypermobility and skin laxity, with or without metabolic abnormalities, 612652 (3)	5832
chr10	97413142	97443890	30748	-	NM_001143973	TCTN3	C10orf61|TECT3	tectonic family member 3	HGNC:24519|MIM:613847|Ensembl:ENSG00000119977|HPRD:12582|Vega:OTTHUMG00000018814	26123				26123			26123	2	1			NM_001143973
chr10	97413142	97443890	30748	-	NM_015631	TCTN3	C10orf61|TECT3	tectonic family member 3	HGNC:24519|MIM:613847|Ensembl:ENSG00000119977|HPRD:12582|Vega:OTTHUMG00000018814	26123				26123			26123	2	1			NM_015631
chr10	97461525	97627013	165488	+	NM_001098175	ENTPD1	ATPDase|CD39|NTPDase-1	ectonucleoside triphosphate diphosphohydrolase 1	HGNC:3363|MIM:601752|Ensembl:ENSG00000138185|HPRD:09047|Vega:OTTHUMG00000018818	953							953	0	1
chr10	97505398	97627013	121615	+	NM_001164178	ENTPD1	ATPDase|CD39|NTPDase-1	ectonucleoside triphosphate diphosphohydrolase 1	HGNC:3363|MIM:601752|Ensembl:ENSG00000138185|HPRD:09047|Vega:OTTHUMG00000018818	953							953	0	1
chr10	97505398	97627013	121615	+	NM_001164181	ENTPD1	ATPDase|CD39|NTPDase-1	ectonucleoside triphosphate diphosphohydrolase 1	HGNC:3363|MIM:601752|Ensembl:ENSG00000138185|HPRD:09047|Vega:OTTHUMG00000018818	953							953	0	1
chr10	97505662	97627013	121351	+	NM_001164179	ENTPD1	ATPDase|CD39|NTPDase-1	ectonucleoside triphosphate diphosphohydrolase 1	HGNC:3363|MIM:601752|Ensembl:ENSG00000138185|HPRD:09047|Vega:OTTHUMG00000018818	953							953	0	1
chr10	97505662	97627013	121351	+	NM_001164182	ENTPD1	ATPDase|CD39|NTPDase-1	ectonucleoside triphosphate diphosphohydrolase 1	HGNC:3363|MIM:601752|Ensembl:ENSG00000138185|HPRD:09047|Vega:OTTHUMG00000018818	953							953	0	1
chr10	97505662	97627013	121351	+	NM_001164183	ENTPD1	ATPDase|CD39|NTPDase-1	ectonucleoside triphosphate diphosphohydrolase 1	HGNC:3363|MIM:601752|Ensembl:ENSG00000138185|HPRD:09047|Vega:OTTHUMG00000018818	953							953	0	1
chr10	97505662	97627013	121351	+	NM_001776	ENTPD1	ATPDase|CD39|NTPDase-1	ectonucleoside triphosphate diphosphohydrolase 1	HGNC:3363|MIM:601752|Ensembl:ENSG00000138185|HPRD:09047|Vega:OTTHUMG00000018818	953							953	0	1
chr10	97657711	97688405	30694	+	NM_001130446	C10orf131	bA690P14.3	chromosome 10 open reading frame 131	HGNC:31667|Ensembl:ENSG00000173088	100127889							100127889	2	1
chr10	97749837	97782431	32594	+	NM_001001732	CC2D2B	C10orf130|bA248J23.4	coiled-coil and C2 domain containing 2B	HGNC:31666|Ensembl:ENSG00000188649|HPRD:16578|Vega:OTTHUMG00000018820	387707							387707	2	1	NM_001001732	testis
chr10	97749837	97782431	32594	+	NM_001159747	CC2D2B	C10orf130|bA248J23.4	coiled-coil and C2 domain containing 2B	HGNC:31666|Ensembl:ENSG00000188649|HPRD:16578|Vega:OTTHUMG00000018820	387707							387707	2	1
chr10	97793148	97810615	17467	+	NM_001134375	CCNJ	bA690P14.1	cyclin J	HGNC:23434|Ensembl:ENSG00000107443|HPRD:07710|Vega:OTTHUMG00000018823	54619							54619	0	1
chr10	97793148	97810615	17467	+	NM_001134376	CCNJ	bA690P14.1	cyclin J	HGNC:23434|Ensembl:ENSG00000107443|HPRD:07710|Vega:OTTHUMG00000018823	54619							54619	0	1
chr10	97793148	97810615	17467	+	NM_019084	CCNJ	bA690P14.1	cyclin J	HGNC:23434|Ensembl:ENSG00000107443|HPRD:07710|Vega:OTTHUMG00000018823	54619							54619	0	1
chr10	97879461	97913507	34046	+	NM_014803	ZNF518A	ZNF518	zinc finger protein 518A	HGNC:29009|HPRD:18349	9849
chr10	97941444	98021323	79879	-	NM_001114094	BLNK	AGM4|BASH|BLNK-S|LY57|SLP-65|SLP65|bca	B-cell linker	HGNC:14211|MIM:604515|Ensembl:ENSG00000095585|HPRD:05153|Vega:OTTHUMG00000018827	29760							29760	0	1				29760	Agammaglobulinemia 4, 613502 (3)	29760
chr10	97941444	98021323	79879	-	NM_013314	BLNK	AGM4|BASH|BLNK-S|LY57|SLP-65|SLP65|bca	B-cell linker	HGNC:14211|MIM:604515|Ensembl:ENSG00000095585|HPRD:05153|Vega:OTTHUMG00000018827	29760							29760	0	1	NM_013314	lymph_node		29760	Agammaglobulinemia 4, 613502 (3)	29760
chr10	98054074	98088311	34237	+	NM_001017520	DNTT	TDT	deoxynucleotidyltransferase, terminal	HGNC:2983|MIM:187410|Ensembl:ENSG00000107447|HPRD:08925|Vega:OTTHUMG00000018832	1791							1791	0	1
chr10	98054074	98088311	34237	+	NM_004088	DNTT	TDT	deoxynucleotidyltransferase, terminal	HGNC:2983|MIM:187410|Ensembl:ENSG00000107447|HPRD:08925|Vega:OTTHUMG00000018832	1791							1791	0	1
chr10	98092964	98109082	16118	-	NM_001040102	OPALIN	HTMP10|TMEM10|TMP10	oligodendrocytic myelin paranodal and inner loop protein	HGNC:20707|Ensembl:ENSG00000197430|HPRD:15521|Vega:OTTHUMG00000018831	93377							93377	4	1
chr10	98092964	98109082	16118	-	NM_001040103	OPALIN	HTMP10|TMEM10|TMP10	oligodendrocytic myelin paranodal and inner loop protein	HGNC:20707|Ensembl:ENSG00000197430|HPRD:15521|Vega:OTTHUMG00000018831	93377							93377	4	1
chr10	98092964	98109082	16118	-	NM_033207	OPALIN	HTMP10|TMEM10|TMP10	oligodendrocytic myelin paranodal and inner loop protein	HGNC:20707|Ensembl:ENSG00000197430|HPRD:15521|Vega:OTTHUMG00000018831	93377							93377	4	1	NM_033207	brain
chr10	98114352	98263673	149321	-	NM_012465	TLL2	-	tolloid-like 2	HGNC:11844|MIM:606743|Ensembl:ENSG00000095587|HPRD:05993|Vega:OTTHUMG00000018833	7093		chr10-98114352-98263673-NM_012465					7093	1	1
chr10	98267856	98336799	68943	-	NM_020123	TM9SF3	EP70-P-iso|SMBP	transmembrane 9 superfamily member 3	HGNC:21529|Ensembl:ENSG00000077147|HPRD:18073|Vega:OTTHUMG00000018834	56889				56889			56889	0	1
chr10	98343058	98470269	127211	-	NM_152309	PIK3AP1	BCAP|RP11-34E5.3	phosphoinositide-3-kinase adaptor protein 1	HGNC:30034|MIM:607942|Ensembl:ENSG00000155629|HPRD:06401|Vega:OTTHUMG00000018838	118788							118788	0	1	NM_152309	lymph_node
chr10	98582006	98714188	132182	+	NM_001170765	LCOR	MLR2	ligand dependent nuclear receptor corepressor	HGNC:29503|MIM:607698|Ensembl:ENSG00000196233|HPRD:07609|Vega:OTTHUMG00000018841	84458			chr10-98582006-98714188-NM_001170765				84458	0	1
chr10	98582006	98714188	132182	+	NM_001170766	LCOR	MLR2	ligand dependent nuclear receptor corepressor	HGNC:29503|MIM:607698|Ensembl:ENSG00000196233|HPRD:07609|Vega:OTTHUMG00000018841	84458			chr10-98582006-98714188-NM_001170766				84458	0	1
chr10	98582701	98714188	131487	+	NM_032440	LCOR	MLR2	ligand dependent nuclear receptor corepressor	HGNC:29503|MIM:607698|Ensembl:ENSG00000196233|HPRD:07609|Vega:OTTHUMG00000018841	84458			chr10-98582701-98714188-NM_032440				84458	0	1
chr10	98731030	98735575	4545	+	NM_015652	C10orf12	-	chromosome 10 open reading frame 12	HGNC:23420|Ensembl:ENSG00000155640|HPRD:12563|Vega:OTTHUMG00000018840	26148							26148	0	1
chr10	98747784	98935673	187889	-	NM_003061	SLIT1	MEGF4|SLIL1|SLIT-1|SLIT3	slit homolog 1 (Drosophila)	HGNC:11085|MIM:603742|Ensembl:ENSG00000187122|HPRD:04773|Vega:OTTHUMG00000018843	6585			chr10-98747784-98935673-NM_003061				6585	0	1	NM_003061	brain	NM_003061
chr10	98971919	99042420	70501	-	NM_001204300	ARHGAP19	-	Rho GTPase activating protein 19	HGNC:23724|MIM:611587|Ensembl:ENSG00000213390|HPRD:12475|Vega:OTTHUMG00000018845	84986		chr10-98971919-99042420-NM_001204300					84986	0	1
chr10	98971919	99042420	70501	-	NM_032900	ARHGAP19	-	Rho GTPase activating protein 19	HGNC:23724|MIM:611587|Ensembl:ENSG00000213390|HPRD:12475|Vega:OTTHUMG00000018845	84986		chr10-98971919-99042420-NM_032900					84986	0	1	NM_032900	blood
chr10	99069011	99071662	2651	+	NM_005479	FRAT1	-	frequently rearranged in advanced T-cell lymphomas	HGNC:3944|MIM:602503|Ensembl:ENSG00000165879|HPRD:03935|Vega:OTTHUMG00000018848	10023					NM_005479	694	10023	4	1
chr10	99082243	99084448	2205	-	NM_012083	FRAT2	-	frequently rearranged in advanced T-cell lymphomas 2	HGNC:16048|MIM:605006|Ensembl:ENSG00000181274|HPRD:05419|Vega:OTTHUMG00000018850	23401					NM_012083	694	23401	0	1	NM_012083	liver
chr10	99106447	99151117	44670	-	NM_001145114	RRP12	KIAA0690	ribosomal RNA processing 12 homolog (S. cerevisiae)	HGNC:29100|Ensembl:ENSG00000052749|HPRD:11103|Vega:OTTHUMG00000018855	23223							23223	0	1
chr10	99106447	99151117	44670	-	NM_015179	RRP12	KIAA0690	ribosomal RNA processing 12 homolog (S. cerevisiae)	HGNC:29100|Ensembl:ENSG00000052749|HPRD:11103|Vega:OTTHUMG00000018855	23223							23223	0	1
chr10	99176016	99183188	7172	+	NM_002629	PGAM1	PGAM-B|PGAMA	phosphoglycerate mutase 1 (brain)	HGNC:8888|MIM:172250|Ensembl:ENSG00000171314|HPRD:01392|Vega:OTTHUMG00000018846	5223				5223			5223	0	1
chr10	99185655	99195758	10103	-	NM_016046	EXOSC1	CGI-108|CSL4|Csl4p|SKI4|Ski4p|hCsl4p|p13	exosome component 1	HGNC:17286|MIM:606493|Ensembl:ENSG00000171311|HPRD:16223|Vega:OTTHUMG00000018854	51013
chr10	99195919	99207117	11198	+	NM_032327	ZDHHC16	APH2	zinc finger, DHHC-type containing 16	HGNC:20714|Ensembl:ENSG00000171307|HPRD:15712|Vega:OTTHUMG00000018847	84287							84287	0	1	NM_032327	tongue
chr10	99195919	99207117	11198	+	NM_198043	ZDHHC16	APH2	zinc finger, DHHC-type containing 16	HGNC:20714|Ensembl:ENSG00000171307|HPRD:15712|Vega:OTTHUMG00000018847	84287							84287	0	1	NM_198043	tongue
chr10	99195919	99207117	11198	+	NM_198044	ZDHHC16	APH2	zinc finger, DHHC-type containing 16	HGNC:20714|Ensembl:ENSG00000171307|HPRD:15712|Vega:OTTHUMG00000018847	84287							84287	0	1	NM_198044	tongue
chr10	99195919	99207117	11198	+	NM_198045	ZDHHC16	APH2	zinc finger, DHHC-type containing 16	HGNC:20714|Ensembl:ENSG00000171307|HPRD:15712|Vega:OTTHUMG00000018847	84287							84287	0	1	NM_198045	tongue
chr10	99195936	99207117	11181	+	NM_198046	ZDHHC16	APH2	zinc finger, DHHC-type containing 16	HGNC:20714|Ensembl:ENSG00000171307|HPRD:15712|Vega:OTTHUMG00000018847	84287							84287	0	1	NM_198046	tongue
chr10	99208070	99248356	40286	-	NM_022362	MMS19	MET18|MMS19L|hMMS19	MMS19 nucleotide excision repair homolog (S. cerevisiae)	HGNC:13824|Ensembl:ENSG00000155229|HPRD:17579|Vega:OTTHUMG00000018857	64210							64210	0	1			NM_022362
chr10	99248757	99320950	72193	+	NM_024954	UBTD1	-	ubiquitin domain containing 1	HGNC:25683|Ensembl:ENSG00000165886|HPRD:08568|Vega:OTTHUMG00000018856	80019							80019	0	1
chr10	99322245	99333631	11386	+	NM_001129981	ANKRD2	ARPP	ankyrin repeat domain 2 (stretch responsive muscle)	HGNC:495|MIM:610734|Ensembl:ENSG00000165887|HPRD:12460|Vega:OTTHUMG00000018860	26287							26287	2	1
chr10	99322245	99333631	11386	+	NM_020349	ANKRD2	ARPP	ankyrin repeat domain 2 (stretch responsive muscle)	HGNC:495|MIM:610734|Ensembl:ENSG00000165887|HPRD:12460|Vega:OTTHUMG00000018860	26287							26287	2	1	NM_020349	muscle
chr10	99334091	99362545	28454	+	NM_001134670	HOGA1	C10orf65|DHDPS2|DHDPSL|HP3|NPL2	4-hydroxy-2-oxoglutarate aldolase 1	HGNC:25155|MIM:613597|Ensembl:ENSG00000241935|HPRD:12584|Vega:OTTHUMG00000018859	112817													112817	Hyperoxaluria, primary, type III, 613616 (3)
chr10	99334091	99362545	28454	+	NM_138413	HOGA1	C10orf65|DHDPS2|DHDPSL|HP3|NPL2	4-hydroxy-2-oxoglutarate aldolase 1	HGNC:25155|MIM:613597|Ensembl:ENSG00000241935|HPRD:12584|Vega:OTTHUMG00000018859	112817										NM_138413	kidney		112817	Hyperoxaluria, primary, type III, 613616 (3)
chr10	99339439	99340681	1242	+	NM_001009997	C10orf62	bA548K23.1	chromosome 10 open reading frame 62	HGNC:23294|Ensembl:ENSG00000203942|HPRD:16581|Vega:OTTHUMG00000018858	414157							414157	3	1	NM_001009997	kidney
chr10	99364299	99383334	19035	-	NM_178832	MORN4	C10orf83|bA548K23.4	MORN repeat containing 4	HGNC:24001|Ensembl:ENSG00000171160|HPRD:16584|Vega:OTTHUMG00000018861	118812
chr10	99364299	99383903	19604	-	NM_001098831	MORN4	C10orf83|bA548K23.4	MORN repeat containing 4	HGNC:24001|Ensembl:ENSG00000171160|HPRD:16584|Vega:OTTHUMG00000018861	118812
chr10	99390432	99426177	35745	+	NM_018425	PI4K2A	PI4KII|PIK42A|RP11-548K23.6	phosphatidylinositol 4-kinase type 2 alpha	HGNC:30031|MIM:609763|Ensembl:ENSG00000155252|Ensembl:ENSG00000249967|HPRD:11431|Vega:OTTHUMG00000018863|Vega:OTTHUMG00000162272	55361							55361	0	1
chr10	99427170	99437005	9835	-	NM_021732	AVPI1	PP5395|RP11-548K23.7|VIP32|VIT32	arginine vasopressin-induced 1	HGNC:30898|Ensembl:ENSG00000119986|HPRD:16530|Vega:OTTHUMG00000018864	60370							60370	0	1	NM_021732	cervix
chr10	99463454	99467899	4445	+	NM_031484	MARVELD1	GB14|MARVD1|MRVLDC1|RP11-548K23.8|bA548K23.8	MARVEL domain containing 1	HGNC:28674|Ensembl:ENSG00000155254|HPRD:14364|Vega:OTTHUMG00000018865	83742							83742	0	1
chr10	99486867	99510654	23787	+	NM_001002262	ZFYVE27	PROTRUDIN|RP11-459F3.2|SPG33	zinc finger, FYVE domain containing 27	HGNC:26559|MIM:610243|Ensembl:ENSG00000155256|HPRD:15735|Vega:OTTHUMG00000018867	118813													118813	Spastic paraplegia 33, 610244 (3)	118813
chr10	99486867	99510654	23787	+	NM_001174119	ZFYVE27	PROTRUDIN|RP11-459F3.2|SPG33	zinc finger, FYVE domain containing 27	HGNC:26559|MIM:610243|Ensembl:ENSG00000155256|HPRD:15735|Vega:OTTHUMG00000018867	118813													118813	Spastic paraplegia 33, 610244 (3)	118813
chr10	99486867	99510654	23787	+	NM_001174120	ZFYVE27	PROTRUDIN|RP11-459F3.2|SPG33	zinc finger, FYVE domain containing 27	HGNC:26559|MIM:610243|Ensembl:ENSG00000155256|HPRD:15735|Vega:OTTHUMG00000018867	118813													118813	Spastic paraplegia 33, 610244 (3)	118813
chr10	99486867	99510654	23787	+	NM_001174121	ZFYVE27	PROTRUDIN|RP11-459F3.2|SPG33	zinc finger, FYVE domain containing 27	HGNC:26559|MIM:610243|Ensembl:ENSG00000155256|HPRD:15735|Vega:OTTHUMG00000018867	118813													118813	Spastic paraplegia 33, 610244 (3)	118813
chr10	99486867	99510654	23787	+	NM_001174122	ZFYVE27	PROTRUDIN|RP11-459F3.2|SPG33	zinc finger, FYVE domain containing 27	HGNC:26559|MIM:610243|Ensembl:ENSG00000155256|HPRD:15735|Vega:OTTHUMG00000018867	118813													118813	Spastic paraplegia 33, 610244 (3)	118813
chr10	99486867	99510654	23787	+	NM_144588	ZFYVE27	PROTRUDIN|RP11-459F3.2|SPG33	zinc finger, FYVE domain containing 27	HGNC:26559|MIM:610243|Ensembl:ENSG00000155256|HPRD:15735|Vega:OTTHUMG00000018867	118813													118813	Spastic paraplegia 33, 610244 (3)	118813
chr10	99488223	99510654	22431	+	NM_001002261	ZFYVE27	PROTRUDIN|RP11-459F3.2|SPG33	zinc finger, FYVE domain containing 27	HGNC:26559|MIM:610243|Ensembl:ENSG00000155256|HPRD:15735|Vega:OTTHUMG00000018867	118813													118813	Spastic paraplegia 33, 610244 (3)	118813
chr10	99516497	99521746	5249	-	NM_003015	SFRP5	SARP3	secreted frizzled-related protein 5	HGNC:10779|MIM:604158|Ensembl:ENSG00000120057|HPRD:09166|Vega:OTTHUMG00000018866	6425							6425	0	1	NM_003015	eye,pancreas	NM_003015
chr10	99599985	99617772	17787	+	NM_001010917	GOLGA7B	C10orf132|C10orf133|bA451M19.3|bA459F3.4	golgin A7 family, member B	HGNC:31668|MIM:614189|Ensembl:ENSG00000155265|HPRD:16579|Vega:OTTHUMG00000018869	401647							401647	0	1
chr10	99614746	99780398	165652	-	NM_018058	CRTAC1	ASPIC|ASPIC1|CEP-68	cartilage acidic protein 1	HGNC:14882|MIM:606276|Ensembl:ENSG00000095713|HPRD:10447|Vega:OTTHUMG00000018871	55118							55118	0	1			NM_018058
chr10	99629399	99780398	150999	-	NM_001206528	CRTAC1	ASPIC|ASPIC1|CEP-68	cartilage acidic protein 1	HGNC:14882|MIM:606276|Ensembl:ENSG00000095713|HPRD:10447|Vega:OTTHUMG00000018871	55118							55118	0	1			NM_001206528
chr10	99884370	99994644	110274	+	NM_014472	C10orf28	GIDRP86|GIDRP88|PSORT	chromosome 10 open reading frame 28	HGNC:23512|Ensembl:ENSG00000166024|HPRD:12568|Vega:OTTHUMG00000018873	27291							27291	2	1
chr10	99997432	100017997	20565	-	NM_032211	LOXL4	LOXC	lysyl oxidase-like 4	HGNC:17171|MIM:607318|Ensembl:ENSG00000138131|HPRD:09538|Vega:OTTHUMG00000018874	84171	chr10-99997432-100017997-NM_032211						84171	0	1			NM_032211
chr1	100088227	100162167	73940	+	NM_000642	AGL	GDE	amylo-alpha-1, 6-glucosidase, 4-alpha-glucanotransferase	HGNC:321|MIM:610860|Ensembl:ENSG00000162688|HPRD:01984|Vega:OTTHUMG00000010803	178			chr1-100088227-100162167-NM_000642	178			178	0	1	NM_000642	muscle		178	Glycogen storage disease IIIa, 232400 (3);Glycogen storage disease IIIb, 232400 (3)	178
chr1	100088632	100162167	73535	+	NM_000028	AGL	GDE	amylo-alpha-1, 6-glucosidase, 4-alpha-glucanotransferase	HGNC:321|MIM:610860|Ensembl:ENSG00000162688|HPRD:01984|Vega:OTTHUMG00000010803	178			chr1-100088632-100162167-NM_000028	178			178	0	1	NM_000028	muscle		178	Glycogen storage disease IIIa, 232400 (3);Glycogen storage disease IIIb, 232400 (3)	178
chr1	100088632	100162167	73535	+	NM_000643	AGL	GDE	amylo-alpha-1, 6-glucosidase, 4-alpha-glucanotransferase	HGNC:321|MIM:610860|Ensembl:ENSG00000162688|HPRD:01984|Vega:OTTHUMG00000010803	178			chr1-100088632-100162167-NM_000643	178			178	0	1	NM_000643	muscle		178	Glycogen storage disease IIIa, 232400 (3);Glycogen storage disease IIIb, 232400 (3)	178
chr1	100088632	100162167	73535	+	NM_000644	AGL	GDE	amylo-alpha-1, 6-glucosidase, 4-alpha-glucanotransferase	HGNC:321|MIM:610860|Ensembl:ENSG00000162688|HPRD:01984|Vega:OTTHUMG00000010803	178			chr1-100088632-100162167-NM_000644	178			178	0	1	NM_000644	muscle		178	Glycogen storage disease IIIa, 232400 (3);Glycogen storage disease IIIb, 232400 (3)	178
chr1	100089118	100162167	73049	+	NM_000646	AGL	GDE	amylo-alpha-1, 6-glucosidase, 4-alpha-glucanotransferase	HGNC:321|MIM:610860|Ensembl:ENSG00000162688|HPRD:01984|Vega:OTTHUMG00000010803	178			chr1-100089118-100162167-NM_000646	178			178	0	1	NM_000646	muscle		178	Glycogen storage disease IIIa, 232400 (3);Glycogen storage disease IIIb, 232400 (3)	178
chr1	100099353	100162167	62814	+	NM_000645	AGL	GDE	amylo-alpha-1, 6-glucosidase, 4-alpha-glucanotransferase	HGNC:321|MIM:610860|Ensembl:ENSG00000162688|HPRD:01984|Vega:OTTHUMG00000010803	178			chr1-100099353-100162167-NM_000645	178			178	0	1	NM_000645	muscle		178	Glycogen storage disease IIIa, 232400 (3);Glycogen storage disease IIIb, 232400 (3)	178
chr1	10015627	10163883	148256	+	NM_001105562	UBE4B	E4|HDNB1|UBOX3|UFD2|UFD2A	ubiquitination factor E4B	HGNC:12500|MIM:613565|Ensembl:ENSG00000130939|HPRD:11659|Vega:OTTHUMG00000001797	10277		chr1-10015627-10163883-NM_001105562					10277	0	1
chr1	10015627	10163883	148256	+	NM_006048	UBE4B	E4|HDNB1|UBOX3|UFD2|UFD2A	ubiquitination factor E4B	HGNC:12500|MIM:613565|Ensembl:ENSG00000130939|HPRD:11659|Vega:OTTHUMG00000001797	10277		chr1-10015627-10163883-NM_006048					10277	0	1
chr1	100208127	100261594	53467	+	NM_012243	SLC35A3	-	solute carrier family 35 (UDP-N-acetylglucosamine (UDP-GlcNAc) transporter), member A3	HGNC:11023|MIM:605632|Ensembl:ENSG00000117620|HPRD:10413|Vega:OTTHUMG00000010805	23443							23443	0	1
chr1	100276376	100321517	45141	+	NM_033055	HIAT1	-	hippocampus abundant transcript 1	HGNC:23363|Ensembl:ENSG00000156875|HPRD:11022|Vega:OTTHUMG00000010755	64645							64645	0	1
chr1	100321689	100371099	49410	-	NM_194292	SASS6	SAS-6|SAS6	spindle assembly 6 homolog (C. elegans)	HGNC:25403|MIM:609321|Ensembl:ENSG00000156876|HPRD:10907|Vega:OTTHUMG00000010754	163786							163786	0	1
chr1	100371293	100388642	17349	+	NM_019083	CCDC76	-	coiled-coil domain containing 76	HGNC:25502|Ensembl:ENSG00000122435|HPRD:07659|Vega:OTTHUMG00000010841	54482			chr1-100371293-100388642-NM_019083				54482	0	1
chr1	100387000	100416359	29359	-	NM_144620	LRRC39	-	leucine rich repeat containing 39	HGNC:28228|Ensembl:ENSG00000122477|HPRD:17501|Vega:OTTHUMG00000010839	127495							127495	0	1	NM_144620	muscle
chr1	100425065	100487997	62932	-	NM_001918	DBT	BCATE2|E2|E2B	dihydrolipoamide branched chain transacylase E2	HGNC:2698|MIM:248610|Ensembl:ENSG00000137992|HPRD:02010|Vega:OTTHUMG00000010921	1629			chr1-100425065-100487997-NM_001918				1629	0	1	NM_001918	lung		1629	Maple syrup urine disease, type II, 248600 (3)	1629
chr1	100504301	100530914	26613	+	NM_001130841	RTCD1	RPC	RNA terminal phosphate cyclase domain 1	HGNC:17981|MIM:611286|Ensembl:ENSG00000137996|HPRD:15280|Vega:OTTHUMG00000010920	8634							8634	0	1
chr1	100504301	100530914	26613	+	NM_003729	RTCD1	RPC	RNA terminal phosphate cyclase domain 1	HGNC:17981|MIM:611286|Ensembl:ENSG00000137996|HPRD:15280|Vega:OTTHUMG00000010920	8634							8634	0	1
chr1	100590610	100723514	132904	+	NM_033313	CDC14A	cdc14|hCDC14	CDC14 cell division cycle 14 homolog A (S. cerevisiae)	HGNC:1718|MIM:603504|Ensembl:ENSG00000079335|HPRD:04614|Vega:OTTHUMG00000010987	8556							8556	0	1
chr1	100590610	100737609	146999	+	NM_033312	CDC14A	cdc14|hCDC14	CDC14 cell division cycle 14 homolog A (S. cerevisiae)	HGNC:1718|MIM:603504|Ensembl:ENSG00000079335|HPRD:04614|Vega:OTTHUMG00000010987	8556							8556	0	1
chr1	100590610	100758421	167811	+	NM_003672	CDC14A	cdc14|hCDC14	CDC14 cell division cycle 14 homolog A (S. cerevisiae)	HGNC:1718|MIM:603504|Ensembl:ENSG00000079335|HPRD:04614|Vega:OTTHUMG00000010987	8556							8556	0	1
chr1	1007060	1041599	34539	-	NM_017891	C1orf159	-	chromosome 1 open reading frame 159	HGNC:26062|Ensembl:ENSG00000131591|HPRD:07930|Vega:OTTHUMG00000000745	54991							54991	0	1	NM_017891	cervix	NM_017891
chr1	100776315	100780171	3856	+	NM_022049	GPR88	STRG	G protein-coupled receptor 88	HGNC:4539|MIM:607468|Ensembl:ENSG00000181656|HPRD:16248|Vega:OTTHUMG00000010981	54112							54112	0	1
chr1	100957783	100977189	19406	+	NM_001078	VCAM1	CD106|INCAM-100	vascular cell adhesion molecule 1	HGNC:12663|MIM:192225|Ensembl:ENSG00000162692|HPRD:01888|Vega:OTTHUMG00000010982	7412	chr1-100957783-100977189-NM_001078						7412	2	1	NM_001078	kidney,spleen
chr1	100957783	100977189	19406	+	NM_001199834	VCAM1	CD106|INCAM-100	vascular cell adhesion molecule 1	HGNC:12663|MIM:192225|Ensembl:ENSG00000162692|HPRD:01888|Vega:OTTHUMG00000010982	7412	chr1-100957783-100977189-NM_001199834						7412	2	1
chr1	100957783	100977189	19406	+	NM_080682	VCAM1	CD106|INCAM-100	vascular cell adhesion molecule 1	HGNC:12663|MIM:192225|Ensembl:ENSG00000162692|HPRD:01888|Vega:OTTHUMG00000010982	7412	chr1-100957783-100977189-NM_080682						7412	2	1	NM_080682	kidney,spleen
chr1	101110528	101133006	22478	-	NM_001033025	EXTL2	EXTR2	exostoses (multiple)-like 2	HGNC:3516|MIM:602411|Ensembl:ENSG00000162694|HPRD:03876|Vega:OTTHUMG00000011814	2135							2135	0	1			NM_001033025
chr1	101110528	101133006	22478	-	NM_001439	EXTL2	EXTR2	exostoses (multiple)-like 2	HGNC:3516|MIM:602411|Ensembl:ENSG00000162694|HPRD:03876|Vega:OTTHUMG00000011814	2135							2135	0	1			NM_001439
chr1	101134219	101219899	85680	+	NM_001144884	SLC30A7	ZNT7|ZnT-7|ZnTL2	solute carrier family 30 (zinc transporter), member 7	HGNC:19306|MIM:611149|Ensembl:ENSG00000162695|HPRD:15369|Vega:OTTHUMG00000011815	148867			chr1-101134219-101219899-NM_001144884				148867	0	1
chr1	101134221	101219899	85678	+	NM_133496	SLC30A7	ZNT7|ZnT-7|ZnTL2	solute carrier family 30 (zinc transporter), member 7	HGNC:19306|MIM:611149|Ensembl:ENSG00000162695|HPRD:15369|Vega:OTTHUMG00000011815	148867			chr1-101134221-101219899-NM_133496				148867	0	1
chr1	101227768	101263950	36182	-	NM_001077394	DPH5	CGI-30|HSPC143|NPD015	DPH5 homolog (S. cerevisiae)	HGNC:24270|MIM:611075|Ensembl:ENSG00000117543|HPRD:13037|Vega:OTTHUMG00000010829	51611							51611	0	1
chr1	101227768	101263950	36182	-	NM_001077395	DPH5	CGI-30|HSPC143|NPD015	DPH5 homolog (S. cerevisiae)	HGNC:24270|MIM:611075|Ensembl:ENSG00000117543|HPRD:13037|Vega:OTTHUMG00000010829	51611							51611	0	1
chr1	101227768	101263950	36182	-	NM_015958	DPH5	CGI-30|HSPC143|NPD015	DPH5 homolog (S. cerevisiae)	HGNC:24270|MIM:611075|Ensembl:ENSG00000117543|HPRD:13037|Vega:OTTHUMG00000010829	51611							51611	0	1	NM_015958	larynx
chr1	101474892	101479664	4772	+	NM_001400	S1PR1	CD363|CHEDG1|D1S3362|ECGF1|EDG-1|EDG1|S1P1	sphingosine-1-phosphate receptor 1	HGNC:3165|MIM:601974|Ensembl:ENSG00000170989|HPRD:03578|Vega:OTTHUMG00000010835	1901							1901	0	1	NM_001400	soft_tissue				1901
chr1	10193350	10291242	97892	+	NM_183416	KIF1B	CMT2|CMT2A|CMT2A1|HMSNII|KLP|NBLST1	kinesin family member 1B	HGNC:16636|MIM:605995|Ensembl:ENSG00000054523|HPRD:05818|Vega:OTTHUMG00000001817	23095							23095	0	1				23095	Charcot-Marie-Tooth disease, type 2A1, 118210 (3);Pheochromocytoma, 171300 (3);{Neuroblastoma, susceptibility to, 1}, 256700 (3)	23095
chr1	10193350	10364248	170898	+	NM_015074	KIF1B	CMT2|CMT2A|CMT2A1|HMSNII|KLP|NBLST1	kinesin family member 1B	HGNC:16636|MIM:605995|Ensembl:ENSG00000054523|HPRD:05818|Vega:OTTHUMG00000001817	23095							23095	0	1				23095	Charcot-Marie-Tooth disease, type 2A1, 118210 (3);Pheochromocytoma, 171300 (3);{Neuroblastoma, susceptibility to, 1}, 256700 (3)	23095
chr1	102040714	102235378	194664	-	NM_058170	OLFM3	NOE3|NOELIN3|NOELIN3_V1|NOELIN3_V2|NOELIN3_V3|NOELIN3_V4|NOELIN3_V5|NOELIN3_V6|OPTIMEDIN	olfactomedin 3	HGNC:17990|MIM:607567|Ensembl:ENSG00000118733|Vega:OTTHUMG00000010941	118427	chr1-102040714-102235378-NM_058170						118427	0	1	NM_058170	mammary_gland	NM_058170
chr1	103114610	103346640	232030	-	NM_001190709	COL11A1	CO11A1|COLL6|STL2	collagen, type XI, alpha 1	HGNC:2186|MIM:120280|Ensembl:ENSG00000060718|HPRD:00375|Vega:OTTHUMG00000010872	1301							1301	0	1				1301	Fibrochondrogenesis, 228520 (3);Marshall syndrome, 154780 (3);Stickler syndrome, type II, 604841 (3);{Lumbar disc herniation, susceptibility to}, 603932 (3)	1301
chr1	103114610	103346640	232030	-	NM_001854	COL11A1	CO11A1|COLL6|STL2	collagen, type XI, alpha 1	HGNC:2186|MIM:120280|Ensembl:ENSG00000060718|HPRD:00375|Vega:OTTHUMG00000010872	1301							1301	0	1	NM_001854	bone		1301	Fibrochondrogenesis, 228520 (3);Marshall syndrome, 154780 (3);Stickler syndrome, type II, 604841 (3);{Lumbar disc herniation, susceptibility to}, 603932 (3)	1301
chr1	103114610	103346640	232030	-	NM_080629	COL11A1	CO11A1|COLL6|STL2	collagen, type XI, alpha 1	HGNC:2186|MIM:120280|Ensembl:ENSG00000060718|HPRD:00375|Vega:OTTHUMG00000010872	1301							1301	0	1	NM_080629	bone		1301	Fibrochondrogenesis, 228520 (3);Marshall syndrome, 154780 (3);Stickler syndrome, type II, 604841 (3);{Lumbar disc herniation, susceptibility to}, 603932 (3)	1301
chr1	103114610	103346640	232030	-	NM_080630	COL11A1	CO11A1|COLL6|STL2	collagen, type XI, alpha 1	HGNC:2186|MIM:120280|Ensembl:ENSG00000060718|HPRD:00375|Vega:OTTHUMG00000010872	1301							1301	0	1	NM_080630	bone		1301	Fibrochondrogenesis, 228520 (3);Marshall syndrome, 154780 (3);Stickler syndrome, type II, 604841 (3);{Lumbar disc herniation, susceptibility to}, 603932 (3)	1301
chr1	10381671	10402788	21117	+	NM_002631	PGD	6PGD	phosphogluconate dehydrogenase	HGNC:8891|MIM:172200|Ensembl:ENSG00000142657|HPRD:01391|Vega:OTTHUMG00000001905	5226							5226	0	1
chr1	103841165	103899382	58217	+	NM_017619	RNPC3	RBM40|RNP	RNA-binding region (RNP1, RRM) containing 3	HGNC:18666|Ensembl:ENSG00000185946|HPRD:15267|Vega:OTTHUMG00000166613	55599			chr1-103841165-103899382-NM_017619				55599	2	1
chr1	103898844	103923672	24828	+	NM_020978	AMY2B	AMY2	amylase, alpha 2B (pancreatic)	HGNC:478|MIM:104660|Ensembl:ENSG00000240038|HPRD:00095|Vega:OTTHUMG00000011024	280			chr1-103898844-103923672-NM_020978		NM_020978	61				NM_020978	uterus
chr1	103961521	103969923	8402	+	NM_000699	AMY2A	AMY2|AMY2B|PA	amylase, alpha 2A (pancreatic)	HGNC:477|MIM:104650|Ensembl:ENSG00000243480|HPRD:00094|Vega:OTTHUMG00000011023	279					NM_000699	61				NM_000699	pancreas	NM_000699
chr1	103999663	104008696	9033	+	NM_001008221	AMY1A	AMY1|AMY1B|AMY1C	amylase, alpha 1A (salivary)	HGNC:474|MIM:104700|Ensembl:ENSG00000237763|HPRD:00096|Vega:OTTHUMG00000011020	276					NM_001008221	61	276	12;7	2
chr1	103999824	104008696	8872	+	NM_004038	AMY1A	AMY1|AMY1B|AMY1C	amylase, alpha 1A (salivary)	HGNC:474|MIM:104700|Ensembl:ENSG00000237763|HPRD:00096|Vega:OTTHUMG00000011020	276					NM_004038	61	276	12;7	2
chr1	103999825	104008695	8870	+	NM_001008219	AMY1C	AMY1|AMY1A|AMY1B	amylase, alpha 1C (salivary)	HGNC:476|MIM:104702|Ensembl:ENSG00000187733|HPRD:15911|Vega:OTTHUMG00000011045	278					NM_001008219	61	278	12;7	2	NM_001008219	pancreas
chr1	103999847	104008695	8848	+	NM_001008218	AMY1B	AMY1|AMY1A|AMY1C	amylase, alpha 1B (salivary)	HGNC:475|MIM:104701|Ensembl:ENSG00000174876|HPRD:18510|Vega:OTTHUMG00000011021	277					NM_001008218	61	277	12;7	2	NM_001008218	pancreas
chr1	104031562	104040435	8873	-	NM_004038	AMY1A	AMY1|AMY1B|AMY1C	amylase, alpha 1A (salivary)	HGNC:474|MIM:104700|Ensembl:ENSG00000237763|HPRD:00096|Vega:OTTHUMG00000011020	276					NM_004038	61	276	12;7	2
chr1	104031562	104040596	9034	-	NM_001008221	AMY1A	AMY1|AMY1B|AMY1C	amylase, alpha 1A (salivary)	HGNC:474|MIM:104700|Ensembl:ENSG00000237763|HPRD:00096|Vega:OTTHUMG00000011020	276					NM_001008221	61	276	12;7	2
chr1	104031563	104040412	8849	-	NM_001008218	AMY1B	AMY1|AMY1A|AMY1C	amylase, alpha 1B (salivary)	HGNC:475|MIM:104701|Ensembl:ENSG00000174876|HPRD:18510|Vega:OTTHUMG00000011021	277					NM_001008218	61	277	12;7	2	NM_001008218	pancreas
chr1	104031563	104040434	8871	-	NM_001008219	AMY1C	AMY1|AMY1A|AMY1B	amylase, alpha 1C (salivary)	HGNC:476|MIM:104702|Ensembl:ENSG00000187733|HPRD:15911|Vega:OTTHUMG00000011045	278					NM_001008219	61	278	12;7	2	NM_001008219	pancreas
chr1	104093801	104102834	9033	+	NM_001008221	AMY1A	AMY1|AMY1B|AMY1C	amylase, alpha 1A (salivary)	HGNC:474|MIM:104700|Ensembl:ENSG00000237763|HPRD:00096|Vega:OTTHUMG00000011020	276					NM_001008221	61	276	12;7	2
chr1	104093962	104102834	8872	+	NM_004038	AMY1A	AMY1|AMY1B|AMY1C	amylase, alpha 1A (salivary)	HGNC:474|MIM:104700|Ensembl:ENSG00000237763|HPRD:00096|Vega:OTTHUMG00000011020	276					NM_004038	61	276	12;7	2
chr1	104093963	104102833	8870	+	NM_001008219	AMY1C	AMY1|AMY1A|AMY1B	amylase, alpha 1C (salivary)	HGNC:476|MIM:104702|Ensembl:ENSG00000187733|HPRD:15911|Vega:OTTHUMG00000011045	278					NM_001008219	61	278	12;7	2	NM_001008219	pancreas
chr1	104093985	104102833	8848	+	NM_001008218	AMY1B	AMY1|AMY1A|AMY1C	amylase, alpha 1B (salivary)	HGNC:475|MIM:104701|Ensembl:ENSG00000174876|HPRD:18510|Vega:OTTHUMG00000011021	277					NM_001008218	61	277	12;7	2	NM_001008218	pancreas
chr1	10412745	10425459	12714	+	NM_199294	APITD1	CENP-S|CENPS|FAAP16|MHF1	apoptosis-inducing, TAF9-like domain 1	HGNC:23163|MIM:609130|Ensembl:ENSG00000175279|Vega:OTTHUMG00000059085	378708							378708	0	1
chr1	10412745	10434647	21902	+	NM_198544	APITD1-CORT	-	APITD1-CORT readthrough	HGNC:38843|Ensembl:ENSG00000175279|Ensembl:ENSG00000251503|Vega:OTTHUMG00000162436	100526739					NM_198544	13	100526739	0	1
chr1	10412745	10434647	21902	+	NM_199006	APITD1-CORT	-	APITD1-CORT readthrough	HGNC:38843|Ensembl:ENSG00000175279|Ensembl:ENSG00000251503|Vega:OTTHUMG00000162436	100526739					NM_199006	13	100526739	0	1
chr1	10432362	10434647	2285	+	NM_001302	CORT	CST-14|CST-17|CST-29	cortistatin	HGNC:2257|MIM:602784|Ensembl:ENSG00000241563|HPRD:04150|Vega:OTTHUMG00000001906	1325					NM_001302	13						NM_001302
chr1	10443189	10455200	12011	-	NM_004401	DFFA	DFF-45|DFF1|ICAD	DNA fragmentation factor, 45kDa, alpha polypeptide	HGNC:2772|MIM:601882|Ensembl:ENSG00000160049|HPRD:03531|Vega:OTTHUMG00000001909	1676							1676	2	1
chr1	10443189	10455200	12011	-	NM_213566	DFFA	DFF-45|DFF1|ICAD	DNA fragmentation factor, 45kDa, alpha polypeptide	HGNC:2772|MIM:601882|Ensembl:ENSG00000160049|HPRD:03531|Vega:OTTHUMG00000001909	1676							1676	2	1
chr1	10457589	10613405	155816	+	NM_004565	PEX14	NAPP2|Pex14p|dJ734G22.2	peroxisomal biogenesis factor 14	HGNC:8856|MIM:601791|Ensembl:ENSG00000142655|HPRD:03477|Vega:OTTHUMG00000001908	5195							5195	0	1				5195	Zellweger syndrome, 214100 (3)
chr1	10619252	10779294	160042	-	NM_001079843	CASZ1	CST|SRG|ZNF693|dJ734G22.1	castor zinc finger 1	HGNC:26002|MIM:609895|Ensembl:ENSG00000130940|HPRD:07897|Vega:OTTHUMG00000002035	54897	chr1-10619252-10779294-NM_001079843						54897	0	1
chr1	10629856	10779294	149438	-	NM_017766	CASZ1	CST|SRG|ZNF693|dJ734G22.1	castor zinc finger 1	HGNC:26002|MIM:609895|Ensembl:ENSG00000130940|HPRD:07897|Vega:OTTHUMG00000002035	54897	chr1-10629856-10779294-NM_017766						54897	0	1
chr1	107400789	107403439	2650	+	NM_018137	PRMT6	HRMT1L6	protein arginine methyltransferase 6	HGNC:18241|MIM:608274|Ensembl:ENSG00000198890|HPRD:10505|Vega:OTTHUMG00000010964	55170							55170	0	1
chr1	107484151	107825998	341847	+	NM_001113226	NTNG1	Lmnt1	netrin G1	HGNC:23319|MIM:608818|Ensembl:ENSG00000162631|HPRD:16389|Vega:OTTHUMG00000010965	22854	chr1-107484151-107825998-NM_001113226	chr1-107484151-107825998-NM_001113226					22854	0	1
chr1	107484151	107825998	341847	+	NM_001113228	NTNG1	Lmnt1	netrin G1	HGNC:23319|MIM:608818|Ensembl:ENSG00000162631|HPRD:16389|Vega:OTTHUMG00000010965	22854	chr1-107484151-107825998-NM_001113228	chr1-107484151-107825998-NM_001113228					22854	0	1												NM_001113228	NM_001113228							NM_001113228
chr1	107484267	107825998	341731	+	NM_014917	NTNG1	Lmnt1	netrin G1	HGNC:23319|MIM:608818|Ensembl:ENSG00000162631|HPRD:16389|Vega:OTTHUMG00000010965	22854	chr1-107484267-107825998-NM_014917	chr1-107484267-107825998-NM_014917					22854	0	1
chr1	107915304	108032649	117345	-	NM_001079874	VAV3	-	vav 3 guanine nucleotide exchange factor	HGNC:12659|MIM:605541|Ensembl:ENSG00000134215|HPRD:05706|Vega:OTTHUMG00000010995	10451		chr1-107915304-108032649-NM_001079874	chr1-107915304-108032649-NM_001079874				10451	0	1
chr1	107915304	108309068	393764	-	NM_006113	VAV3	-	vav 3 guanine nucleotide exchange factor	HGNC:12659|MIM:605541|Ensembl:ENSG00000134215|HPRD:05706|Vega:OTTHUMG00000010995	10451		chr1-107915304-108309068-NM_006113	chr1-107915304-108309068-NM_006113				10451	0	1	NM_006113	blood
chr1	108478969	108536886	57917	-	NM_213651	SLC25A24	APC1|SCAMC-1	solute carrier family 25 (mitochondrial carrier; phosphate carrier), member 24	HGNC:20662|MIM:608744|Ensembl:ENSG00000085491|HPRD:12290|Vega:OTTHUMG00000011013	29957			chr1-108478969-108536886-NM_213651				29957	0	1
chr1	108478969	108544497	65528	-	NM_013386	SLC25A24	APC1|SCAMC-1	solute carrier family 25 (mitochondrial carrier; phosphate carrier), member 24	HGNC:20662|MIM:608744|Ensembl:ENSG00000085491|HPRD:12290|Vega:OTTHUMG00000011013	29957			chr1-108478969-108544497-NM_013386				29957	0	1
chr1	108567485	108588226	20741	-	NM_001143989	NBPF4	-	neuroblastoma breakpoint family, member 4	HGNC:26550|MIM:613994|Ensembl:ENSG00000196427|HPRD:08144|Vega:OTTHUMG00000011318	148545					NM_001143989	62	148545	8	1
chr1	108794426	108814783	20357	+	NM_001143987	NBPF6	-	neuroblastoma breakpoint family, member 6	HGNC:31988|MIM:613996|Ensembl:ENSG00000186086|Vega:OTTHUMG00000039830	653149					NM_001143987	62	653149	7	1
chr1	108794426	108814783	20357	+	NM_001143988	NBPF6	-	neuroblastoma breakpoint family, member 6	HGNC:31988|MIM:613996|Ensembl:ENSG00000186086|Vega:OTTHUMG00000039830	653149					NM_001143988	62	653149	7	1
chr1	108904493	108983472	78979	+	NM_001010883	FAM102B	-	family with sequence similarity 102, member B	HGNC:27637|Ensembl:ENSG00000162636|HPRD:17339|Vega:OTTHUMG00000010967	284611							284611	0	1
chr1	108992432	109005267	12835	-	NM_001102592	HENMT1	C1orf59|HEN1	HEN1 methyltransferase homolog 1 (Arabidopsis)	HGNC:26400|MIM:612178|Ensembl:ENSG00000162639|HPRD:08086|Vega:OTTHUMG00000011123	113802							113802	0	1
chr1	108992432	109005671	13239	-	NM_144584	HENMT1	C1orf59|HEN1	HEN1 methyltransferase homolog 1 (Arabidopsis)	HGNC:26400|MIM:612178|Ensembl:ENSG00000162639|HPRD:08086|Vega:OTTHUMG00000011123	113802							113802	0	1
chr1	109036454	109045945	9491	+	NM_018061	PRPF38B	NET1|RP11-293A10.1	PRP38 pre-mRNA processing factor 38 (yeast) domain containing B	HGNC:25512|Ensembl:ENSG00000134186|HPRD:07664|Vega:OTTHUMG00000010991	55119							55119	0	1
chr1	109057078	109086890	29812	+	NM_001144937	FNDC7	RP11-293A10.2	fibronectin type III domain containing 7	HGNC:26668|Ensembl:ENSG00000143107|HPRD:08195|Vega:OTTHUMG00000011120	163479							163479	0	1
chr1	109090807	109153671	62864	+	NM_007269	STXBP3	MUNC18-3|MUNC18C|PSP|UNC-18C	syntaxin binding protein 3	HGNC:11446|MIM:608339|Ensembl:ENSG00000116266|HPRD:10517|Vega:OTTHUMG00000011122	6814				6814			6814	0	1
chr1	109160047	109201239	41192	-	NM_152763	AKNAD1	C1orf62	AKNA domain containing 1	HGNC:28398|Ensembl:ENSG00000162641|HPRD:11325|Vega:OTTHUMG00000011231	254268							254268	0	1
chr1	109221125	109274567	53442	+	NM_013296	GPSM2	DFNB82|LGN|PINS	G-protein signaling modulator 2	HGNC:29501|MIM:609245|Ensembl:ENSG00000121957|HPRD:06609|Vega:OTTHUMG00000011730	29899		chr1-109221125-109274567-NM_013296					29899	0	1				29899	Deafness, autosomal recessive 82, 613557 (3)
chr1	109273652	109307634	33982	-	NM_001048210	CLCC1	MCLC	chloride channel CLIC-like 1	HGNC:29675|Ensembl:ENSG00000121940|HPRD:17471|Vega:OTTHUMG00000011732	23155							23155	0	1			NM_001048210
chr1	109273652	109307634	33982	-	NM_015127	CLCC1	MCLC	chloride channel CLIC-like 1	HGNC:29675|Ensembl:ENSG00000121940|HPRD:17471|Vega:OTTHUMG00000011732	23155							23155	0	1			NM_015127
chr1	10929116	10964681	35565	-	NM_001170754	C1orf127	-	chromosome 1 open reading frame 127	HGNC:26730|Ensembl:ENSG00000175262|HPRD:08780|Vega:OTTHUMG00000002032	148345	chr1-10929116-10964681-NM_001170754						148345	3	1
chr1	109314359	109386373	72014	-	NM_001142550	WDR47	-	WD repeat domain 47	HGNC:29141|Ensembl:ENSG00000085433|HPRD:15670|Vega:OTTHUMG00000011734	22911							22911	0	1
chr1	109314359	109386373	72014	-	NM_001142551	WDR47	-	WD repeat domain 47	HGNC:29141|Ensembl:ENSG00000085433|HPRD:15670|Vega:OTTHUMG00000011734	22911							22911	0	1
chr1	109314359	109386373	72014	-	NM_014969	WDR47	-	WD repeat domain 47	HGNC:29141|Ensembl:ENSG00000085433|HPRD:15670|Vega:OTTHUMG00000011734	22911							22911	0	1
chr1	109408520	109420147	11627	-	NM_005645	TAF13	TAF(II)18|TAF2K|TAFII-18|TAFII18	TAF13 RNA polymerase II, TATA box binding protein (TBP)-associated factor, 18kDa	HGNC:11546|MIM:600774|Ensembl:ENSG00000197780|Vega:OTTHUMG00000042363	6884							6884	2	1
chr1	109434925	109441077	6152	+	NM_020141	TMEM167B	C1orf119	transmembrane protein 167B	HGNC:30187|Ensembl:ENSG00000215717|HPRD:16474|Vega:OTTHUMG00000042364	56900
chr1	109450095	109458002	7907	-	NM_001122961	C1orf194	-	chromosome 1 open reading frame 194	HGNC:32331|Ensembl:ENSG00000179902|Vega:OTTHUMG00000011735	127003							127003	3	1
chr1	109458107	109550926	92819	+	NM_020775	KIAA1324	EIG121	KIAA1324	HGNC:29618|MIM:611298|Ensembl:ENSG00000116299|HPRD:13850|Vega:OTTHUMG00000011725	57535							57535	0	1
chr1	109558037	109582327	24290	+	NM_006513	SARS	SERRS|SERS	seryl-tRNA synthetase	HGNC:10537|MIM:607529|Ensembl:ENSG00000031698|HPRD:09605|Vega:OTTHUMG00000011726	6301				6301			6301	0	1
chr1	109594163	109619901	25738	+	NM_001408	CELSR2	CDHF10|EGFL2|Flamingo1|MEGF3	cadherin, EGF LAG seven-pass G-type receptor 2 (flamingo homolog, Drosophila)	HGNC:3231|MIM:604265|Ensembl:ENSG00000143126|HPRD:05040|Vega:OTTHUMG00000012003	1952
chr1	109623698	109627313	3615	-	NM_001005290	PSRC1	DDA3|FP3214	proline/serine-rich coiled-coil 1	HGNC:24472|MIM:613126|Ensembl:ENSG00000134222|HPRD:13127|Vega:OTTHUMG00000012000	84722							84722	3	1
chr1	109623698	109627313	3615	-	NM_001032291	PSRC1	DDA3|FP3214	proline/serine-rich coiled-coil 1	HGNC:24472|MIM:613126|Ensembl:ENSG00000134222|HPRD:13127|Vega:OTTHUMG00000012000	84722							84722	3	1
chr1	109623698	109627313	3615	-	NM_032636	PSRC1	DDA3|FP3214	proline/serine-rich coiled-coil 1	HGNC:24472|MIM:613126|Ensembl:ENSG00000134222|HPRD:13127|Vega:OTTHUMG00000012000	84722							84722	3	1
chr1	109636509	109651186	14677	-	NM_001010985	MYBPHL	-	myosin binding protein H-like	HGNC:30434|Ensembl:ENSG00000221986|HPRD:17616|Vega:OTTHUMG00000012002	343263							343263	4	1
chr1	109653709	109737502	83793	-	NM_001205228	SORT1	Gp95|LDLCQ6|NT3	sortilin 1	HGNC:11186|MIM:602458|Ensembl:ENSG00000134243|HPRD:03910|Vega:OTTHUMG00000011999	6272							6272	0	1				6272	[Low density lipoprotein cholesterol level QTL6], 613589 (3)
chr1	109653709	109742086	88377	-	NM_002959	SORT1	Gp95|LDLCQ6|NT3	sortilin 1	HGNC:11186|MIM:602458|Ensembl:ENSG00000134243|HPRD:03910|Vega:OTTHUMG00000011999	6272							6272	0	1				6272	[Low density lipoprotein cholesterol level QTL6], 613589 (3)
chr1	109743175	109770593	27418	-	NM_001199772	PSMA5	PSC5|ZETA	proteasome (prosome, macropain) subunit, alpha type, 5	HGNC:9534|MIM:176844|Ensembl:ENSG00000143106|HPRD:01464|Vega:OTTHUMG00000012001	5686							5686	0	1
chr1	109743175	109770593	27418	-	NM_002790	PSMA5	PSC5|ZETA	proteasome (prosome, macropain) subunit, alpha type, 5	HGNC:9534|MIM:176844|Ensembl:ENSG00000143106|HPRD:01464|Vega:OTTHUMG00000012001	5686							5686	0	1
chr1	109743175	109770604	27429	-	NM_001199773	PSMA5	PSC5|ZETA	proteasome (prosome, macropain) subunit, alpha type, 5	HGNC:9534|MIM:176844|Ensembl:ENSG00000143106|HPRD:01464|Vega:OTTHUMG00000012001	5686							5686	0	1
chr1	109743175	109770631	27456	-	NM_001199774	PSMA5	PSC5|ZETA	proteasome (prosome, macropain) subunit, alpha type, 5	HGNC:9534|MIM:176844|Ensembl:ENSG00000143106|HPRD:01464|Vega:OTTHUMG00000012001	5686							5686	0	1
chr1	109810622	109826287	15665	+	NM_001040709	SYPL2	MG29	synaptophysin-like 2	HGNC:27638|Ensembl:ENSG00000143028|HPRD:17478|Vega:OTTHUMG00000010969	284612							284612	0	1
chr1	109828083	109836943	8860	+	NM_153340	ATXN7L2	-	ataxin 7-like 2	HGNC:28713|Ensembl:ENSG00000162650|HPRD:12506|Vega:OTTHUMG00000011027	127002							127002	0	1
chr1	109838180	109844586	6406	+	NM_001134402	CYB561D1	-	cytochrome b-561 domain containing 1	HGNC:26804|Ensembl:ENSG00000174151|HPRD:09902|Vega:OTTHUMG00000011051	284613							284613	0	1
chr1	109838223	109844586	6363	+	NM_001134400	CYB561D1	-	cytochrome b-561 domain containing 1	HGNC:26804|Ensembl:ENSG00000174151|HPRD:09902|Vega:OTTHUMG00000011051	284613							284613	0	1
chr1	109838223	109844586	6363	+	NM_001134403	CYB561D1	-	cytochrome b-561 domain containing 1	HGNC:26804|Ensembl:ENSG00000174151|HPRD:09902|Vega:OTTHUMG00000011051	284613							284613	0	1
chr1	109838223	109844586	6363	+	NM_001134404	CYB561D1	-	cytochrome b-561 domain containing 1	HGNC:26804|Ensembl:ENSG00000174151|HPRD:09902|Vega:OTTHUMG00000011051	284613							284613	0	1
chr1	109838223	109844586	6363	+	NM_182580	CYB561D1	-	cytochrome b-561 domain containing 1	HGNC:26804|Ensembl:ENSG00000174151|HPRD:09902|Vega:OTTHUMG00000011051	284613							284613	0	1
chr1	109850968	109853859	2891	-	NM_020703	AMIGO1	AMIGO|AMIGO-1	adhesion molecule with Ig-like domain 1	HGNC:20824|Ensembl:ENSG00000181754|HPRD:11129|Vega:OTTHUMG00000011653	57463							57463	0	1			NM_020703
chr1	109884016	109889978	5962	+	NM_031936	GPR61	BALGR|GPCR3	G protein-coupled receptor 61	HGNC:13300|MIM:606916|Ensembl:ENSG00000156097|HPRD:06077|Vega:OTTHUMG00000011633	83873							83873	0	1
chr1	109892708	109939975	47267	+	NM_006496	GNAI3	87U6	guanine nucleotide binding protein (G protein), alpha inhibiting activity polypeptide 3	HGNC:4387|MIM:139370|Ensembl:ENSG00000065135|HPRD:00765|Vega:OTTHUMG00000011648	2773				2773	NM_006496	63	2773	0	1
chr1	1099148	1123176	24028	+	NM_001130045	TTLL10	TTLL5	tubulin tyrosine ligase-like family, member 10	HGNC:26693|Ensembl:ENSG00000162571|HPRD:08771|Vega:OTTHUMG00000000851	254173							254173	0	1
chr1	109947411	109957228	9817	-	NM_005272	GNAT2	ACHM4|GNATC	guanine nucleotide binding protein (G protein), alpha transducing activity polypeptide 2	HGNC:4394|MIM:139340|Ensembl:ENSG00000134183|HPRD:00762|Vega:OTTHUMG00000011639	2780					NM_005272	63	2780	0	1	NM_005272	eye		2780	Achromatopsia-4, 613856 (3)	2780
chr1	10995265	11008136	12871	+	NM_007375	TARDBP	ALS10|TDP-43	TAR DNA binding protein	HGNC:11571|MIM:605078|Ensembl:ENSG00000120948|HPRD:05466|Vega:OTTHUMG00000002120	23435				23435			23435	0	1				23435	Amyotrophic lateral sclerosis 10, with or without FTD, 612069 (3);Frontotemporal lobar degeneration, TARDBP-related, 612069 (3)
chr1	109963981	109976200	12219	+	NM_139156	AMPD2	-	adenosine monophosphate deaminase 2	HGNC:469|MIM:102771|Ensembl:ENSG00000116337|HPRD:11808|Vega:OTTHUMG00000011649	271							271	0	1
chr1	109964798	109976200	11402	+	NM_004037	AMPD2	-	adenosine monophosphate deaminase 2	HGNC:469|MIM:102771|Ensembl:ENSG00000116337|HPRD:11808|Vega:OTTHUMG00000011649	271							271	0	1
chr1	109969571	109976200	6629	+	NM_203404	AMPD2	-	adenosine monophosphate deaminase 2	HGNC:469|MIM:102771|Ensembl:ENSG00000116337|HPRD:11808|Vega:OTTHUMG00000011649	271							271	0	1
chr1	110000220	110005854	5634	+	NM_000850	GSTM4	GSTM4-4|GTM4	glutathione S-transferase mu 4	HGNC:4636|MIM:138333|Ensembl:ENSG00000168765|HPRD:00706|Vega:OTTHUMG00000011642	2948					NM_000850	64	2948	0	1
chr1	110000220	110009646	9426	+	NM_147148	GSTM4	GSTM4-4|GTM4	glutathione S-transferase mu 4	HGNC:4636|MIM:138333|Ensembl:ENSG00000168765|HPRD:00706|Vega:OTTHUMG00000011642	2948					NM_147148	64	2948	0	1
chr11	100063616	100366866	303250	+	NM_152432	ARHGAP42	GRAF3	Rho GTPase activating protein 42	HGNC:26545|Ensembl:ENSG00000165895|Vega:OTTHUMG00000167530	143872							143872	0	1
chr1	110012166	110019431	7265	+	NM_000848	GSTM2	GST4|GSTM|GSTM2-2|GTHMUS	glutathione S-transferase mu 2 (muscle)	HGNC:4634|MIM:138380|Ensembl:ENSG00000213366|HPRD:00710|Vega:OTTHUMG00000011638	2946				2946	NM_000848	64	2946	6	1
chr1	110012166	110028142	15976	+	NM_001142368	GSTM2	GST4|GSTM|GSTM2-2|GTHMUS	glutathione S-transferase mu 2 (muscle)	HGNC:4634|MIM:138380|Ensembl:ENSG00000213366|HPRD:00710|Vega:OTTHUMG00000011638	2946				2946	NM_001142368	64	2946	6	1
chr11	1002823	1026706	23883	-	NM_005961	MUC6	MUC-6	mucin 6, oligomeric mucus/gel-forming	HGNC:7517|MIM:158374|Ensembl:ENSG00000184956|Vega:OTTHUMG00000165140	4588					NM_005961	713	4588	1	1
chr1	110031940	110037890	5950	+	NM_000561	GSTM1	GST1|GSTM1-1|GSTM1a-1a|GSTM1b-1b|GTH4|GTM1|H-B|MU|MU-1	glutathione S-transferase mu 1	HGNC:4632|MIM:138350|Ensembl:ENSG00000134184|HPRD:00707|Vega:OTTHUMG00000011635	2944				2944	NM_000561	64
chr1	110031940	110037890	5950	+	NM_146421	GSTM1	GST1|GSTM1-1|GSTM1a-1a|GSTM1b-1b|GTH4|GTM1|H-B|MU|MU-1	glutathione S-transferase mu 1	HGNC:4632|MIM:138350|Ensembl:ENSG00000134184|HPRD:00707|Vega:OTTHUMG00000011635	2944				2944	NM_146421	64
chr11	100368020	100369876	1856	+	NM_032021	TMEM133	-	transmembrane protein 133	HGNC:24033|Ensembl:ENSG00000170647|HPRD:12425|Vega:OTTHUMG00000167577	83935							83935	2	1
chr11	100405564	100505004	99440	-	NM_001202474	PGR	NR3C3|PR	progesterone receptor	HGNC:8910|MIM:607311|Ensembl:ENSG00000082175|HPRD:07077|Vega:OTTHUMG00000167531	5241							5241	0	1				5241	?Progesterone resistance, 264080 (2)
chr11	100405564	100505754	100190	-	NM_000926	PGR	NR3C3|PR	progesterone receptor	HGNC:8910|MIM:607311|Ensembl:ENSG00000082175|HPRD:07077|Vega:OTTHUMG00000167531	5241							5241	0	1				5241	?Progesterone resistance, 264080 (2)
chr1	110056386	110062414	6028	+	NM_000851	GSTM5	GSTM5-5|GTM5	glutathione S-transferase mu 5	HGNC:4637|MIM:138385|Ensembl:ENSG00000134201|HPRD:00711|Vega:OTTHUMG00000011644	2949					NM_000851	64	2949	2	1
chr1	110078076	110085183	7107	-	NM_000849	GSTM3	GST5|GSTB|GSTM3-3|GTM3	glutathione S-transferase mu 3 (brain)	HGNC:4635|MIM:138390|Ensembl:ENSG00000134202|HPRD:00712|Vega:OTTHUMG00000011640	2947					NM_000849	64	2947	4	1	NM_000849	blood
chr11	100827504	100959869	132365	-	NM_004621	TRPC6	FSGS2|TRP6	transient receptor potential cation channel, subfamily C, member 6	HGNC:12338|MIM:603652|Ensembl:ENSG00000137672|HPRD:04710|Vega:OTTHUMG00000167483	7225							7225	0	1				7225	Glomerulosclerosis, focal segmental, 2, 603965 (3)	7225
chr1	11009166	11029883	20717	-	NM_006610	MASP2	MAP19|MASP-2|MASP1P1|sMAP	mannan-binding lectin serine peptidase 2	HGNC:6902|MIM:605102|Ensembl:ENSG00000009724|HPRD:05484|Vega:OTTHUMG00000002121	10747							10747	0	1	NM_006610	liver	NM_006610	10747	MASP2 deficiency, 613791 (3)	10747
chr1	110094224	110108167	13943	-	NM_024526	EPS8L3	EPS8R3	EPS8-like 3	HGNC:21297|Ensembl:ENSG00000198758|HPRD:13277|Vega:OTTHUMG00000011651	79574							79574	2	1	NM_024526	stomach
chr1	110094224	110108167	13943	-	NM_133181	EPS8L3	EPS8R3	EPS8-like 3	HGNC:21297|Ensembl:ENSG00000198758|HPRD:13277|Vega:OTTHUMG00000011651	79574							79574	2	1	NM_133181	stomach
chr1	110094224	110108167	13943	-	NM_139053	EPS8L3	EPS8R3	EPS8-like 3	HGNC:21297|Ensembl:ENSG00000198758|HPRD:13277|Vega:OTTHUMG00000011651	79574							79574	2	1	NM_139053	stomach
chr11	101266614	101292463	25849	-	NM_178127	ANGPTL5	-	angiopoietin-like 5	HGNC:19705|MIM:607666|Ensembl:ENSG00000187151|HPRD:09638|Vega:OTTHUMG00000167318	253935			chr11-101266614-101292463-NM_178127				253935	0	1			NM_178127
chr11	101290955	101377003	86048	+	NM_020802	KIAA1377	-	KIAA1377	HGNC:29264|Ensembl:ENSG00000110318|HPRD:17212|Vega:OTTHUMG00000167319	57562							57562	1	1
chr11	101423378	101452052	28674	+	NM_001195005	C11orf70	-	chromosome 11 open reading frame 70	HGNC:28188|Ensembl:ENSG00000137691|HPRD:14433|Vega:OTTHUMG00000167320	85016							85016	0	1
chr11	101423378	101460501	37123	+	NM_032930	C11orf70	-	chromosome 11 open reading frame 70	HGNC:28188|Ensembl:ENSG00000137691|HPRD:14433|Vega:OTTHUMG00000167320	85016							85016	0	1	NM_032930	testis
chr11	101486401	101609364	122963	+	NM_001130145	YAP1	YAP|YAP2|YAP65|YKI	Yes-associated protein 1	HGNC:16262|MIM:606608|Ensembl:ENSG00000137693|HPRD:09424|Vega:OTTHUMG00000167322	10413							10413	0	1
chr11	101486401	101609364	122963	+	NM_001195044	YAP1	YAP|YAP2|YAP65|YKI	Yes-associated protein 1	HGNC:16262|MIM:606608|Ensembl:ENSG00000137693|HPRD:09424|Vega:OTTHUMG00000167322	10413							10413	0	1
chr11	101486401	101609364	122963	+	NM_006106	YAP1	YAP|YAP2|YAP65|YKI	Yes-associated protein 1	HGNC:16262|MIM:606608|Ensembl:ENSG00000137693|HPRD:09424|Vega:OTTHUMG00000167322	10413							10413	0	1
chr11	101488380	101609364	120984	+	NM_001195045	YAP1	YAP|YAP2|YAP65|YKI	Yes-associated protein 1	HGNC:16262|MIM:606608|Ensembl:ENSG00000137693|HPRD:09424|Vega:OTTHUMG00000167322	10413							10413	0	1
chr11	101693403	101713675	20272	+	NM_001165	BIRC3	AIP1|API2|CIAP2|HAIP1|HIAP1|MALT2|MIHC|RNF49|c-IAP2	baculoviral IAP repeat containing 3	HGNC:591|MIM:601721|Ensembl:ENSG00000023445|HPRD:03426|Vega:OTTHUMG00000167324	330					NM_001165	774	330	0	1	NM_001165	blood,lymph_node					330	L	T	Somatic	NM_001165	NM_001165	NM_001165							NM_001165
chr11	101693403	101713675	20272	+	NM_182962	BIRC3	AIP1|API2|CIAP2|HAIP1|HIAP1|MALT2|MIHC|RNF49|c-IAP2	baculoviral IAP repeat containing 3	HGNC:591|MIM:601721|Ensembl:ENSG00000023445|HPRD:03426|Vega:OTTHUMG00000167324	330					NM_182962	774	330	0	1	NM_182962	blood,lymph_node					330	L	T	Somatic	NM_182962	NM_182962	NM_182962							NM_182962
chr11	101723175	101754611	31436	+	NM_001166	BIRC2	API1|HIAP2|Hiap-2|MIHB|RNF48|c-IAP1|cIAP1	baculoviral IAP repeat containing 2	HGNC:590|MIM:601712|Ensembl:ENSG00000110330|HPRD:03419|Vega:OTTHUMG00000167325	329				329	NM_001166	774
chr11	101772265	101828985	56720	-	NM_052932	TMEM123	KCT3|PORIMIN|PORMIN	transmembrane protein 123	HGNC:30138|MIM:606356|Ensembl:ENSG00000152558|Vega:OTTHUMG00000167326	114908				114908			114908	2	1	NM_052932	thymus	NM_052932
chr11	101896448	101906688	10240	-	NM_002423	MMP7	MMP-7|MPSL1|PUMP-1	matrix metallopeptidase 7 (matrilysin, uterine)	HGNC:7174|MIM:178990|Ensembl:ENSG00000137673|HPRD:01525|Vega:OTTHUMG00000048193	4316					NM_002423	775	4316	1	1			NM_002423
chr11	101952775	102001273	48498	-	NM_004771	MMP20	AI2A2|MMP-20	matrix metallopeptidase 20	HGNC:7167|MIM:604629|Ensembl:ENSG00000137674|HPRD:05218|Vega:OTTHUMG00000168081	9313			chr11-101952775-102001273-NM_004771		NM_004771	775	9313	1	1			NM_004771	9313	Amelogenesis imperfecta, type IIA2, 612529 (3)
chr11	102067624	102081678	14054	-	NM_022122	MMP27	MMP-27	matrix metallopeptidase 27	HGNC:14250|Ensembl:ENSG00000137675|HPRD:07025|Vega:OTTHUMG00000168099	64066					NM_022122	775	64066	1	1
chr11	102087735	102100895	13160	-	NM_002424	MMP8	CLG1|HNC|MMP-8|PMNL-CL	matrix metallopeptidase 8 (neutrophil collagenase)	HGNC:7175|MIM:120355|Ensembl:ENSG00000118113|HPRD:00385|Vega:OTTHUMG00000167587	4317		chr11-102087735-102100895-NM_002424			NM_002424	775	4317	1	1
chr11	102146442	102156569	10127	-	NM_002425	MMP10	SL-2|STMY2	matrix metallopeptidase 10 (stromelysin 2)	HGNC:7156|MIM:185260|Ensembl:ENSG00000166670|HPRD:01704|Vega:OTTHUMG00000168083	4319					NM_002425	775	4319	5	1	NM_002425	ovary,small_intestine	NM_002425
chr11	102165850	102174176	8326	-	NM_001145938	MMP1	CLG|CLGN	matrix metallopeptidase 1 (interstitial collagenase)	HGNC:7155|MIM:120353|Ensembl:ENSG00000196611|HPRD:00384|Vega:OTTHUMG00000048192	4312					NM_001145938	775	4312	3	1			NM_001145938	4312	COPD, rate of decline of lung function in, 606963 (3);{Epidermolysis bullosa dystrophica, autosomal recessive, modifier of}, 226600 (3)	4312
chr11	102165850	102174176	8326	-	NM_002421	MMP1	CLG|CLGN	matrix metallopeptidase 1 (interstitial collagenase)	HGNC:7155|MIM:120353|Ensembl:ENSG00000196611|HPRD:00384|Vega:OTTHUMG00000048192	4312					NM_002421	775	4312	3	1	NM_002421	soft_tissue	NM_002421	4312	COPD, rate of decline of lung function in, 606963 (3);{Epidermolysis bullosa dystrophica, autosomal recessive, modifier of}, 226600 (3)	4312
chr11	102211737	102219552	7815	-	NM_002422	MMP3	CHDS6|MMP-3|SL-1|STMY|STMY1|STR1	matrix metallopeptidase 3 (stromelysin 1, progelatinase)	HGNC:7173|MIM:185250|Ensembl:ENSG00000149968|HPRD:01703|Vega:OTTHUMG00000048254	4314					NM_002422	775	4314	0	1	NM_002422	bone,soft_tissue	NM_002422	4314	{Coronary heart disease, susceptibility to, 6} (3)
chr11	102238673	102250974	12301	-	NM_002426	MMP12	HME|ME|MME|MMP-12	matrix metallopeptidase 12 (macrophage elastase)	HGNC:7158|MIM:601046|HPRD:03027	4321										NM_002426	mammary_gland	NM_002426
chr11	102318930	102331673	12743	-	NM_002427	MMP13	CLG3|MANDP1	matrix metallopeptidase 13 (collagenase 3)	HGNC:7159|MIM:600108|Ensembl:ENSG00000137745|HPRD:02522|Vega:OTTHUMG00000165850	4322					NM_002427	775	4322	0	1	NM_002427	bone	NM_002427	4322	Metaphyseal anadysplasia 1, 602111 (3);Spondyloepimetaphyseal dysplasia, Missouri type, 602111 (3)	4322
chr11	102426622	102468154	41532	-	NM_032299	DCUN1D5	-	DCN1, defective in cullin neddylation 1, domain containing 5 (S. cerevisiae)	HGNC:28409|Ensembl:ENSG00000137692|HPRD:14520|Vega:OTTHUMG00000165822	84259							84259	0	1
chr11	102485369	102855801	370432	+	NM_001080463	DYNC2H1	ATD3|DHC1b|DHC2|DNCH2|DYH1B|hdhc11	dynein, cytoplasmic 2, heavy chain 1	HGNC:2962|MIM:603297|Ensembl:ENSG00000187240|Vega:OTTHUMG00000165941	79659		chr11-102485369-102855801-NM_001080463					79659	0	1				79659	Asphyxiating thoracic dystrophy 3, 613091 (3);Short rib-polydactyly syndrome, type II, digenic, 263520 (3);Short rib-polydactyly syndrome, type III, 263510 (3)
chr11	102485369	102855801	370432	+	NM_001377	DYNC2H1	ATD3|DHC1b|DHC2|DNCH2|DYH1B|hdhc11	dynein, cytoplasmic 2, heavy chain 1	HGNC:2962|MIM:603297|Ensembl:ENSG00000187240|Vega:OTTHUMG00000165941	79659		chr11-102485369-102855801-NM_001377					79659	0	1				79659	Asphyxiating thoracic dystrophy 3, 613091 (3);Short rib-polydactyly syndrome, type II, digenic, 263520 (3);Short rib-polydactyly syndrome, type III, 263510 (3)
chr1	110254755	110269347	14592	+	NM_172210	CSF1	CSF-1|MCSF	colony stimulating factor 1 (macrophage)	HGNC:2432|MIM:120420|Ensembl:ENSG00000184371|HPRD:00388|Vega:OTTHUMG00000011646	1435							1435	2	1			NM_172210
chr1	110254755	110270888	16133	+	NM_172212	CSF1	CSF-1|MCSF	colony stimulating factor 1 (macrophage)	HGNC:2432|MIM:120420|Ensembl:ENSG00000184371|HPRD:00388|Vega:OTTHUMG00000011646	1435							1435	2	1			NM_172212								NM_172212	NM_172212	NM_172212							NM_172212
chr1	110254755	110273878	19123	+	NM_000757	CSF1	CSF-1|MCSF	colony stimulating factor 1 (macrophage)	HGNC:2432|MIM:120420|Ensembl:ENSG00000184371|HPRD:00388|Vega:OTTHUMG00000011646	1435							1435	2	1			NM_000757								NM_000757									NM_000757
chr1	110254755	110273878	19123	+	NM_172211	CSF1	CSF-1|MCSF	colony stimulating factor 1 (macrophage)	HGNC:2432|MIM:120420|Ensembl:ENSG00000184371|HPRD:00388|Vega:OTTHUMG00000011646	1435							1435	2	1			NM_172211
chr1	11027441	11029883	2442	-	NM_139208	MASP2	MAP19|MASP-2|MASP1P1|sMAP	mannan-binding lectin serine peptidase 2	HGNC:6902|MIM:605102|Ensembl:ENSG00000009724|HPRD:05484|Vega:OTTHUMG00000002121	10747							10747	0	1	NM_139208	liver	NM_139208	10747	MASP2 deficiency, 613791 (3)	10747
chr11	10283217	10285499	2282	+	NM_001124	ADM	AM	adrenomedullin	HGNC:259|MIM:103275|Ensembl:ENSG00000148926|HPRD:00061|Vega:OTTHUMG00000165907	133							133	0	1	NM_001124	placenta	NM_001124
chr11	103283123	103540237	257114	-	NM_025208	PDGFD	IEGF|SCDGF-B|SCDGFB	platelet derived growth factor D	HGNC:30620|MIM:609673|Ensembl:ENSG00000170962|HPRD:17830|Vega:OTTHUMG00000165953	80310		chr11-103283123-103540237-NM_025208					80310	0	1	NM_025208	lymph_node,testis
chr11	103283123	103540237	257114	-	NM_033135	PDGFD	IEGF|SCDGF-B|SCDGFB	platelet derived growth factor D	HGNC:30620|MIM:609673|Ensembl:ENSG00000170962|HPRD:17830|Vega:OTTHUMG00000165953	80310		chr11-103283123-103540237-NM_033135					80310	0	1	NM_033135	lymph_node,testis
chr1	110328909	110367887	38978	+	NM_001242673	AHCYL1	DCAL|IRBIT|PRO0233|XPVKONA	adenosylhomocysteinase-like 1	HGNC:344|MIM:607826|Ensembl:ENSG00000168710|HPRD:07613|Vega:OTTHUMG00000011652	10768			chr1-110328909-110367887-NM_001242673	10768			10768	0	1
chr1	110328909	110367887	38978	+	NM_006621	AHCYL1	DCAL|IRBIT|PRO0233|XPVKONA	adenosylhomocysteinase-like 1	HGNC:344|MIM:607826|Ensembl:ENSG00000168710|HPRD:07613|Vega:OTTHUMG00000011652	10768			chr1-110328909-110367887-NM_006621	10768			10768	0	1
chr11	103412517	103415132	2615	+	NM_001001711	DDI1	-	DNA-damage inducible 1 homolog 1 (S. cerevisiae)	HGNC:18961|Ensembl:ENSG00000170967|HPRD:13128|Vega:OTTHUMG00000165990	414301							414301	5	1	NM_001001711	lymph_node,testis
chr1	110345071	110367887	22816	+	NM_001242674	AHCYL1	DCAL|IRBIT|PRO0233|XPVKONA	adenosylhomocysteinase-like 1	HGNC:344|MIM:607826|Ensembl:ENSG00000168710|HPRD:07613|Vega:OTTHUMG00000011652	10768			chr1-110345071-110367887-NM_001242674	10768			10768	0	1
chr1	110348092	110367887	19795	+	NM_001242675	AHCYL1	DCAL|IRBIT|PRO0233|XPVKONA	adenosylhomocysteinase-like 1	HGNC:344|MIM:607826|Ensembl:ENSG00000168710|HPRD:07613|Vega:OTTHUMG00000011652	10768			chr1-110348092-110367887-NM_001242675	10768			10768	0	1
chr1	110348092	110367887	19795	+	NM_001242676	AHCYL1	DCAL|IRBIT|PRO0233|XPVKONA	adenosylhomocysteinase-like 1	HGNC:344|MIM:607826|Ensembl:ENSG00000168710|HPRD:07613|Vega:OTTHUMG00000011652	10768			chr1-110348092-110367887-NM_001242676	10768			10768	0	1
chr1	11037235	11042678	5443	-	NM_003132	SRM	PAPT|SPDSY|SPS1|SRML1	spermidine synthase	HGNC:11296|MIM:182891|Ensembl:ENSG00000116649|HPRD:01692|Vega:OTTHUMG00000002119	6723							6723	0	1
chr1	110378763	110398786	20023	+	NM_033088	FAM40A	RP4-773N10.1	family with sequence similarity 40, member A	HGNC:25916|Ensembl:ENSG00000143093|Vega:OTTHUMG00000170607	85369							85369	0	1
chr1	110404519	110414845	10326	-	NM_006492	ALX3	FND1	ALX homeobox 3	HGNC:449|MIM:606014|Ensembl:ENSG00000156150|HPRD:16190|Vega:OTTHUMG00000011650	257													257	Frontonasal dysplasia 1, 136760 (3)
chr11	104261654	104274607	12953	-	NM_001191016	CASP12	CASP-12|CASP12P1	caspase 12 (gene/pseudogene)	HGNC:19004|MIM:608633|Ensembl:ENSG00000204403|Vega:OTTHUMG00000154965	100506742					NM_001191016	776	100506742	4	1				100506742	{Sepsis, susceptibility to} (3)
chr11	10428443	10485702	57259	+	NM_001172431	AMPD3	-	adenosine monophosphate deaminase 3	HGNC:470|MIM:102772|Ensembl:ENSG00000133805|HPRD:00041|Vega:OTTHUMG00000165682	272	chr11-10428443-10485702-NM_001172431						272	0	1				272	[AMP deaminase deficiency, erythrocytic], 612874 (3)
chr11	10428799	10485702	56903	+	NM_000480	AMPD3	-	adenosine monophosphate deaminase 3	HGNC:470|MIM:102772|Ensembl:ENSG00000133805|HPRD:00041|Vega:OTTHUMG00000165682	272	chr11-10428799-10485702-NM_000480						272	0	1	NM_000480	blood		272	[AMP deaminase deficiency, erythrocytic], 612874 (3)
chr11	104318803	104332632	13829	-	NM_033306	CASP4	ICE(rel)II|ICEREL-II|ICH-2|Mih1/TX|TX	caspase 4, apoptosis-related cysteine peptidase	HGNC:1505|MIM:602664|Ensembl:ENSG00000196954|HPRD:04047|Vega:OTTHUMG00000166078	837					NM_033306	776	837	4	1
chr11	104318803	104344535	25732	-	NM_001225	CASP4	ICE(rel)II|ICEREL-II|ICH-2|Mih1/TX|TX	caspase 4, apoptosis-related cysteine peptidase	HGNC:1505|MIM:602664|Ensembl:ENSG00000196954|HPRD:04047|Vega:OTTHUMG00000166078	837					NM_001225	776	837	4	1
chr11	10433241	10485702	52461	+	NM_001025389	AMPD3	-	adenosine monophosphate deaminase 3	HGNC:470|MIM:102772|Ensembl:ENSG00000133805|HPRD:00041|Vega:OTTHUMG00000165682	272	chr11-10433241-10485702-NM_001025389						272	0	1				272	[AMP deaminase deficiency, erythrocytic], 612874 (3)
chr11	10434056	10485702	51646	+	NM_001025390	AMPD3	-	adenosine monophosphate deaminase 3	HGNC:470|MIM:102772|Ensembl:ENSG00000133805|HPRD:00041|Vega:OTTHUMG00000165682	272	chr11-10434056-10485702-NM_001025390						272	0	1				272	[AMP deaminase deficiency, erythrocytic], 612874 (3)
chr11	104370176	104399105	28929	-	NM_001136109	CASP5	ICE(rel)III|ICEREL-III|ICH-3	caspase 5, apoptosis-related cysteine peptidase	HGNC:1506|MIM:602665|Ensembl:ENSG00000137757|HPRD:04048|Vega:OTTHUMG00000048073	838					NM_001136109	776	838	2	1
chr11	104370176	104399105	28929	-	NM_001136110	CASP5	ICE(rel)III|ICEREL-III|ICH-3	caspase 5, apoptosis-related cysteine peptidase	HGNC:1506|MIM:602665|Ensembl:ENSG00000137757|HPRD:04048|Vega:OTTHUMG00000048073	838					NM_001136110	776	838	2	1
chr11	104370176	104399105	28929	-	NM_001136112	CASP5	ICE(rel)III|ICEREL-III|ICH-3	caspase 5, apoptosis-related cysteine peptidase	HGNC:1506|MIM:602665|Ensembl:ENSG00000137757|HPRD:04048|Vega:OTTHUMG00000048073	838					NM_001136112	776	838	2	1
chr11	104370176	104399105	28929	-	NM_004347	CASP5	ICE(rel)III|ICEREL-III|ICH-3	caspase 5, apoptosis-related cysteine peptidase	HGNC:1506|MIM:602665|Ensembl:ENSG00000137757|HPRD:04048|Vega:OTTHUMG00000048073	838					NM_004347	776	838	2	1	NM_004347	heart
chr11	10439253	10485702	46449	+	NM_001172430	AMPD3	-	adenosine monophosphate deaminase 3	HGNC:470|MIM:102772|Ensembl:ENSG00000133805|HPRD:00041|Vega:OTTHUMG00000165682	272	chr11-10439253-10485702-NM_001172430						272	0	1				272	[AMP deaminase deficiency, erythrocytic], 612874 (3)
chr11	104401446	104411067	9621	-	NM_001223	CASP1	ICE|IL1BC|P45	caspase 1, apoptosis-related cysteine peptidase (interleukin 1, beta, convertase)	HGNC:1499|MIM:147678|Ensembl:ENSG00000137752|HPRD:00977|Vega:OTTHUMG00000048072	834					NM_001223	776
chr11	104401446	104411067	9621	-	NM_033292	CASP1	ICE|IL1BC|P45	caspase 1, apoptosis-related cysteine peptidase (interleukin 1, beta, convertase)	HGNC:1499|MIM:147678|Ensembl:ENSG00000137752|HPRD:00977|Vega:OTTHUMG00000048072	834					NM_033292	776
chr11	104401446	104411067	9621	-	NM_033293	CASP1	ICE|IL1BC|P45	caspase 1, apoptosis-related cysteine peptidase (interleukin 1, beta, convertase)	HGNC:1499|MIM:147678|Ensembl:ENSG00000137752|HPRD:00977|Vega:OTTHUMG00000048072	834					NM_033293	776
chr11	104401446	104411067	9621	-	NM_033294	CASP1	ICE|IL1BC|P45	caspase 1, apoptosis-related cysteine peptidase (interleukin 1, beta, convertase)	HGNC:1499|MIM:147678|Ensembl:ENSG00000137752|HPRD:00977|Vega:OTTHUMG00000048072	834					NM_033294	776
chr11	104401446	104411067	9621	-	NM_033295	CASP1	ICE|IL1BC|P45	caspase 1, apoptosis-related cysteine peptidase (interleukin 1, beta, convertase)	HGNC:1499|MIM:147678|Ensembl:ENSG00000137752|HPRD:00977|Vega:OTTHUMG00000048072	834					NM_033295	776
chr11	104417262	104421261	3999	-	NM_001017534	CARD16	COP|COP1|PSEUDO-ICE	caspase recruitment domain family, member 16	HGNC:33701|Ensembl:ENSG00000204397|HPRD:16740|Vega:OTTHUMG00000166157	114769					NM_001017534	776	114769	7	1			NM_001017534
chr11	104417262	104421261	3999	-	NM_052889	CARD16	COP|COP1|PSEUDO-ICE	caspase recruitment domain family, member 16	HGNC:33701|Ensembl:ENSG00000204397|HPRD:16740|Vega:OTTHUMG00000166157	114769					NM_052889	776	114769	7	1			NM_052889
chr11	104468405	104477368	8963	-	NM_001007232	CARD17	INCA	caspase recruitment domain family, member 17	HGNC:33827|MIM:609490|Ensembl:ENSG00000255221|HPRD:17149|Vega:OTTHUMG00000166163	440068					NM_001007232	776
chr11	104513657	104515671	2014	-	NM_021571	CARD18	ICEBERG|UNQ5804|pseudo-ICE	caspase recruitment domain family, member 18	HGNC:28861|MIM:605354|Ensembl:ENSG00000255501|HPRD:16099|Vega:OTTHUMG00000166165	59082					NM_021571	776
chr1	110456584	110458092	1508	+	NM_203412	UBL4B	-	ubiquitin-like 4B	HGNC:32309|MIM:611127|Ensembl:ENSG00000186150|HPRD:17314|Vega:OTTHUMG00000166989	164153							164153	2	1
chr11	10486009	10487299	1290	-	NM_001190702	MTRNR2L8	HN8	MT-RNR2-like 8	HGNC:37165|Ensembl:ENSG00000255823	100463486
chr11	10489800	10519350	29550	-	NM_016422	RNF141	ZFP26|ZNF230	ring finger protein 141	HGNC:21159|Ensembl:ENSG00000110315|HPRD:11509|Vega:OTTHUMG00000165712	50862							50862	0	1
chr1	11049262	11082525	33263	-	NM_001001998	EXOSC10	PM-Scl|PM/Scl-100|PMSCL|PMSCL2|RRP6|Rrp6p|p2|p3|p4	exosome component 10	HGNC:9138|MIM:605960|Ensembl:ENSG00000171824|HPRD:16180|Vega:OTTHUMG00000002123	5394							5394	0	1
chr1	11049262	11082525	33263	-	NM_002685	EXOSC10	PM-Scl|PM/Scl-100|PMSCL|PMSCL2|RRP6|Rrp6p|p2|p3|p4	exosome component 10	HGNC:9138|MIM:605960|Ensembl:ENSG00000171824|HPRD:16180|Vega:OTTHUMG00000002123	5394							5394	0	1
chr1	1104939	1111106	6167	+	NM_153254	TTLL10	TTLL5	tubulin tyrosine ligase-like family, member 10	HGNC:26693|Ensembl:ENSG00000162571|HPRD:08771|Vega:OTTHUMG00000000851	254173							254173	0	1	NM_153254	testis
chr1	110494654	110546346	51692	+	NM_001010898	SLC6A17	NTT4	solute carrier family 6, member 17	HGNC:31399|MIM:610299|Ensembl:ENSG00000197106|HPRD:18061|Vega:OTTHUMG00000011761	388662							388662	0	1
chr11	104986009	105289441	303432	+	NM_001077244	GRIA4	GLUR4|GLUR4C|GLURD|GluA4	glutamate receptor, ionotrophic, AMPA 4	HGNC:4574|MIM:138246|Ensembl:ENSG00000152578|HPRD:00694|Vega:OTTHUMG00000166236	2893		chr11-104986009-105289441-NM_001077244					2893	0	1
chr11	104986009	105358029	372020	+	NM_000829	GRIA4	GLUR4|GLUR4C|GLURD|GluA4	glutamate receptor, ionotrophic, AMPA 4	HGNC:4574|MIM:138246|Ensembl:ENSG00000152578|HPRD:00694|Vega:OTTHUMG00000166236	2893		chr11-104986009-105358029-NM_000829					2893	0	1	NM_000829	eye,soft_tissue
chr11	104986009	105358029	372020	+	NM_001077243	GRIA4	GLUR4|GLUR4C|GLURD|GluA4	glutamate receptor, ionotrophic, AMPA 4	HGNC:4574|MIM:138246|Ensembl:ENSG00000152578|HPRD:00694|Vega:OTTHUMG00000166236	2893		chr11-104986009-105358029-NM_001077243					2893	0	1
chr11	104986620	105289441	302821	+	NM_001112812	GRIA4	GLUR4|GLUR4C|GLURD|GluA4	glutamate receptor, ionotrophic, AMPA 4	HGNC:4574|MIM:138246|Ensembl:ENSG00000152578|HPRD:00694|Vega:OTTHUMG00000166236	2893		chr11-104986620-105289441-NM_001112812					2893	0	1
chr11	10535988	10546941	10953	-	NM_006691	LYVE1	CRSBP-1|HAR|LYVE-1|XLKD1	lymphatic vessel endothelial hyaluronan receptor 1	HGNC:14687|MIM:605702|Ensembl:ENSG00000133800|HPRD:05753|Vega:OTTHUMG00000165713	10894			chr11-10535988-10546941-NM_006691				10894	3	1	NM_006691	placenta
chr11	105383838	105398164	14326	-	NM_032424	KIAA1826	-	KIAA1826	HGNC:29383|Ensembl:ENSG00000170903|HPRD:11163|Vega:OTTHUMG00000166240	84437		chr11-105383838-105398164-NM_032424					84437	0	1
chr11	105427034	105453675	26641	-	NM_152433	KBTBD3	BKLHD3	kelch repeat and BTB (POZ) domain containing 3	HGNC:22934|Ensembl:ENSG00000182359|HPRD:10005|Vega:OTTHUMG00000166251	143879							143879	0	1	NM_152433	testis
chr11	105427034	105453675	26641	-	NM_198439	KBTBD3	BKLHD3	kelch repeat and BTB (POZ) domain containing 3	HGNC:22934|Ensembl:ENSG00000182359|HPRD:10005|Vega:OTTHUMG00000166251	143879							143879	0	1	NM_198439	testis
chr11	105453501	105474629	21128	+	NM_015423	AASDHPPT	AASD-PPT|LYS2|LYS5	aminoadipate-semialdehyde dehydrogenase-phosphopantetheinyl transferase	HGNC:14235|MIM:607756|Ensembl:ENSG00000149313|HPRD:09675|Vega:OTTHUMG00000166253	60496				60496			60496	0	1
chr11	10551213	10630424	79211	-	NM_001098579	MRVI1	IRAG|JAW1L	murine retrovirus integration site 1 homolog	HGNC:7237|MIM:604673|Ensembl:ENSG00000072952|HPRD:05242|Vega:OTTHUMG00000165773	10335							10335	0	1
chr11	10551213	10671697	120484	-	NM_001100167	MRVI1	IRAG|JAW1L	murine retrovirus integration site 1 homolog	HGNC:7237|MIM:604673|Ensembl:ENSG00000072952|HPRD:05242|Vega:OTTHUMG00000165773	10335							10335	0	1
chr11	10551213	10672111	120898	-	NM_001100163	MRVI1	IRAG|JAW1L	murine retrovirus integration site 1 homolog	HGNC:7237|MIM:604673|Ensembl:ENSG00000072952|HPRD:05242|Vega:OTTHUMG00000165773	10335							10335	0	1
chr11	10551213	10672111	120898	-	NM_001206880	MRVI1	IRAG|JAW1L	murine retrovirus integration site 1 homolog	HGNC:7237|MIM:604673|Ensembl:ENSG00000072952|HPRD:05242|Vega:OTTHUMG00000165773	10335							10335	0	1
chr11	10551213	10672111	120898	-	NM_001206881	MRVI1	IRAG|JAW1L	murine retrovirus integration site 1 homolog	HGNC:7237|MIM:604673|Ensembl:ENSG00000072952|HPRD:05242|Vega:OTTHUMG00000165773	10335							10335	0	1
chr11	10551213	10672111	120898	-	NM_130385	MRVI1	IRAG|JAW1L	murine retrovirus integration site 1 homolog	HGNC:7237|MIM:604673|Ensembl:ENSG00000072952|HPRD:05242|Vega:OTTHUMG00000165773	10335							10335	0	1
chr1	110554858	110578197	23339	+	NM_001039574	KCNC4	C1orf30|HKSHIIIC|KSHIIIC|KV3.4	potassium voltage-gated channel, Shaw-related subfamily, member 4	HGNC:6236|MIM:176265|Ensembl:ENSG00000116396|HPRD:08887|Vega:OTTHUMG00000011037	3749					NM_001039574	65	3749	0	1
chr1	110554858	110578197	23339	+	NM_004978	KCNC4	C1orf30|HKSHIIIC|KSHIIIC|KV3.4	potassium voltage-gated channel, Shaw-related subfamily, member 4	HGNC:6236|MIM:176265|Ensembl:ENSG00000116396|HPRD:08887|Vega:OTTHUMG00000011037	3749					NM_004978	65	3749	0	1
chr11	106063119	106394381	331262	-	NM_000855	GUCY1A2	GC-SA2|GUC1A2	guanylate cyclase 1, soluble, alpha 2	HGNC:4684|MIM:601244|Ensembl:ENSG00000152402|HPRD:03146|Vega:OTTHUMG00000166296	2977		chr11-106063119-106394381-NM_000855	chr11-106063119-106394381-NM_000855				2977	0	1
chr11	1064874	1094417	29543	+	NM_002457	MUC2	MLP|MUC-2|SMUC	mucin 2, oligomeric mucus/gel-forming	HGNC:7512|MIM:158370|Ensembl:ENSG00000198788|HPRD:11828|Vega:OTTHUMG00000156800	4583					NM_002457	713	4583	0	1	NM_002457	colon	NM_002457
chr11	106702281	106833782	131501	-	NM_152434	CWF19L2	-	CWF19-like 2, cell cycle control (S. pombe)	HGNC:26508|Ensembl:ENSG00000152404|HPRD:13102|Vega:OTTHUMG00000152975	143884							143884	0	1
chr1	110683467	110690826	7359	+	NM_001201545	RBM15	OTT|OTT1|SPEN	RNA binding motif protein 15	HGNC:14959|MIM:606077|Ensembl:ENSG00000162775|HPRD:05832|Vega:OTTHUMG00000011284	64783							64783	0	1				64783	Megakaryoblastic leukemia, acute (2)		64783	L	T	Somatic										64783
chr1	110683467	110690826	7359	+	NM_022768	RBM15	OTT|OTT1|SPEN	RNA binding motif protein 15	HGNC:14959|MIM:606077|Ensembl:ENSG00000162775|HPRD:05832|Vega:OTTHUMG00000011284	64783							64783	0	1				64783	Megakaryoblastic leukemia, acute (2)		64783	L	T	Somatic	NM_022768									NM_022768
chr11	106878662	106941671	63009	-	NM_138775	ALKBH8	ABH8	alkB, alkylation repair homolog 8 (E. coli)	HGNC:25189|MIM:613306|Ensembl:ENSG00000137760|HPRD:14287|Vega:OTTHUMG00000157008	91801		chr11-106878662-106941671-NM_138775					91801	0	1
chr11	106967026	107042715	75689	+	NM_001130037	ELMOD1	-	ELMO/CED-12 domain containing 1	HGNC:25334|Ensembl:ENSG00000110675|HPRD:10934|Vega:OTTHUMG00000166361	55531							55531	0	1
chr11	106967026	107042715	75689	+	NM_018712	ELMOD1	-	ELMO/CED-12 domain containing 1	HGNC:25334|Ensembl:ENSG00000110675|HPRD:10934|Vega:OTTHUMG00000166361	55531							55531	0	1
chr1	110706995	110735227	28232	-	NM_001201546	SLC16A4	MCT4|MCT5	solute carrier family 16, member 4 (monocarboxylic acid transporter 5)	HGNC:10925|MIM:603878|Ensembl:ENSG00000168679|HPRD:04855|Vega:OTTHUMG00000011285	9122							9122	0	1
chr1	110706995	110735227	28232	-	NM_001201547	SLC16A4	MCT4|MCT5	solute carrier family 16, member 4 (monocarboxylic acid transporter 5)	HGNC:10925|MIM:603878|Ensembl:ENSG00000168679|HPRD:04855|Vega:OTTHUMG00000011285	9122							9122	0	1
chr1	110706995	110735227	28232	-	NM_001201548	SLC16A4	MCT4|MCT5	solute carrier family 16, member 4 (monocarboxylic acid transporter 5)	HGNC:10925|MIM:603878|Ensembl:ENSG00000168679|HPRD:04855|Vega:OTTHUMG00000011285	9122							9122	0	1
chr1	110706995	110735227	28232	-	NM_001201549	SLC16A4	MCT4|MCT5	solute carrier family 16, member 4 (monocarboxylic acid transporter 5)	HGNC:10925|MIM:603878|Ensembl:ENSG00000168679|HPRD:04855|Vega:OTTHUMG00000011285	9122							9122	0	1
chr1	110706995	110735227	28232	-	NM_004696	SLC16A4	MCT4|MCT5	solute carrier family 16, member 4 (monocarboxylic acid transporter 5)	HGNC:10925|MIM:603878|Ensembl:ENSG00000168679|HPRD:04855|Vega:OTTHUMG00000011285	9122							9122	0	1	NM_004696	placenta
chr11	107083310	107087997	4687	-	NM_003063	SLN	-	sarcolipin	HGNC:11089|MIM:602203|Ensembl:ENSG00000170290|HPRD:03729	6588							6588	3	1	NM_003063	heart,muscle
chr11	107166926	107235124	68198	-	NM_017515	SLC35F2	HSNOV1	solute carrier family 35, member F2	HGNC:23615|Ensembl:ENSG00000110660|HPRD:15377|Vega:OTTHUMG00000166366	54733							54733	0	1
chr11	10729386	10757866	28480	+	NM_014633	CTR9	SH2BP1|TSBP|p150|p150TSP	Ctr9, Paf1/RNA polymerase II complex component, homolog (S. cerevisiae)	HGNC:16850|MIM:609366|Ensembl:ENSG00000198730|HPRD:06717|Vega:OTTHUMG00000165789	9646				9646			9646	0	1	NM_014633	larynx
chr11	107304486	107339418	34932	+	NM_017516	RAB39	RAB39	RAB39A, member RAS oncogene family	HGNC:16521|Ensembl:ENSG00000179331|HPRD:11470|Vega:OTTHUMG00000166367	54734	chr11-107304486-107339418-NM_017516						54734	2	1
chr11	107384617	107483698	99081	+	NM_003478	CUL5	VACM-1|VACM1	cullin 5	HGNC:2556|MIM:601741|Ensembl:ENSG00000166266|HPRD:03444|Vega:OTTHUMG00000166369	8065							8065	0	1
chr1	110745399	110752069	6670	-	NM_006402	HBXIP	XIP	hepatitis B virus x interacting protein	HGNC:17955|MIM:608521|Ensembl:ENSG00000134248|HPRD:09773|Vega:OTTHUMG00000011568	10542				10542
chr11	107497467	107524101	26634	+	NM_000019	ACAT1	ACAT|MAT|T2|THIL	acetyl-CoA acetyltransferase 1	HGNC:93|MIM:607809|Ensembl:ENSG00000075239|HPRD:01946|Vega:OTTHUMG00000166381	38				38			38	0	1				38	Alpha-methylacetoacetic aciduria, 203750 (3)
chr11	107533327	107598575	65248	-	NM_002519	NPAT	E14|E14/NPAT|p220	nuclear protein, ataxia-telangiectasia locus	HGNC:7896|MIM:601448|Ensembl:ENSG00000149308|HPRD:03266|Vega:OTTHUMG00000166385	4863							4863	0	1
chr11	107598768	107745036	146268	+	NM_000051	ATM	AT1|ATA|ATC|ATD|ATDC|ATE|TEL1|TELO1	ataxia telangiectasia mutated	HGNC:795|MIM:607585|Ensembl:ENSG00000149311|HPRD:06347|Vega:OTTHUMG00000166480	472			chr11-107598768-107745036-NM_000051				472	0	1				472	Ataxia-telangiectasia, 208900 (3);Lymphoma, B-cell non-Hodgkin, somatic (3);Lymphoma, mantle cell (3);T-cell prolymphocytic leukemia, sporadic (3);{Breast cancer, susceptibility to}, 114480 (3)	472	472	L,O	D,Mis,N,F,S	Somatic,Germline		NM_000051		NM_000051	NM_000051					NM_000051
chr11	10775168	10786119	10951	-	NM_001172705	EIF4G2	AAG1|DAP5|NAT1|P97	eukaryotic translation initiation factor 4 gamma, 2	HGNC:3297|MIM:602325|Ensembl:ENSG00000110321|HPRD:09084|Vega:OTTHUMG00000165823	1982				1982			1982	0	1
chr11	10775168	10787158	11990	-	NM_001042559	EIF4G2	AAG1|DAP5|NAT1|P97	eukaryotic translation initiation factor 4 gamma, 2	HGNC:3297|MIM:602325|Ensembl:ENSG00000110321|HPRD:09084|Vega:OTTHUMG00000165823	1982				1982			1982	0	1
chr11	10775168	10787158	11990	-	NM_001418	EIF4G2	AAG1|DAP5|NAT1|P97	eukaryotic translation initiation factor 4 gamma, 2	HGNC:3297|MIM:602325|Ensembl:ENSG00000110321|HPRD:09084|Vega:OTTHUMG00000165823	1982				1982			1982	0	1
chr11	107758936	107843468	84532	-	NM_152587	C11orf65	-	chromosome 11 open reading frame 65	HGNC:28519|Ensembl:ENSG00000166323|HPRD:14579|Vega:OTTHUMG00000166489	160140							160140	0	1
chr11	107848042	107874369	26327	-	NM_153705	KDELC2	-	KDEL (Lys-Asp-Glu-Leu) containing 2	HGNC:28496|Ensembl:ENSG00000178202|HPRD:13773|Vega:OTTHUMG00000166535	143888							143888	0	1
chr11	107881367	107969584	88217	-	NM_015065	EXPH5	SLAC2-B|SLAC2B	exophilin 5	HGNC:30578|MIM:612878|Ensembl:ENSG00000110723|HPRD:08341|Vega:OTTHUMG00000166536	23086		chr11-107881367-107969584-NM_015065					23086	1	1	NM_015065	placenta
chr1	110795310	110801499	6189	+	NM_032414	PROK1	EGVEGF|PK1|PRK1	prokineticin 1	HGNC:18454|MIM:606233|Ensembl:ENSG00000143125|HPRD:06946|Vega:OTTHUMG00000011569	84432							84432	0	1			NM_032414
chr11	108041025	108316858	275833	+	NM_004398	DDX10	HRH-J8	DEAD (Asp-Glu-Ala-Asp) box polypeptide 10	HGNC:2735|MIM:601235|Ensembl:ENSG00000178105|HPRD:03138|Vega:OTTHUMG00000166540	1662			chr11-108041025-108316858-NM_004398	1662			1662	1	1							1662	L	T	Somatic	NM_004398									NM_004398
chr11	10830826	10836196	5370	-	NM_001143667	ZBED5	Buster1	zinc finger, BED-type containing 5	HGNC:30803|Ensembl:ENSG00000236287|HPRD:17429|Vega:OTTHUMG00000150341	58486
chr11	10830826	10836196	5370	-	NM_021211	ZBED5	Buster1	zinc finger, BED-type containing 5	HGNC:30803|Ensembl:ENSG00000236287|HPRD:17429|Vega:OTTHUMG00000150341	58486
chr1	110861361	110863320	1959	-	NM_005549	KCNA10	Kcn1|Kv1.8	potassium voltage-gated channel, shaker-related subfamily, member 10	HGNC:6219|MIM:602420|Ensembl:ENSG00000143105|HPRD:03882|Vega:OTTHUMG00000022785	3744					NM_005549	65	3744	0	1
chr11	108798055	108805103	7048	+	NM_207645	C11orf87	LOH11CR1A	chromosome 11 open reading frame 87	HGNC:33788|Ensembl:ENSG00000185742|HPRD:14218|Vega:OTTHUMG00000166559	399947			chr11-108798055-108805103-NM_207645				399947	0	1	NM_207645	brain
chr1	11089174	11245195	156021	-	NM_004958	MTOR	FRAP|FRAP1|FRAP2|RAFT1|RAPT1	mechanistic target of rapamycin (serine/threonine kinase)	HGNC:3942|MIM:601231|Ensembl:ENSG00000198793|HPRD:03134|Vega:OTTHUMG00000002001	2475			chr1-11089174-11245195-NM_004958				2475	0	1
chr1	110937724	110975619	37895	-	NM_001204269	KCNA2	HBK5|HK4|HUKIV|KV1.2|MK2|NGK1|RBK2	potassium voltage-gated channel, shaker-related subfamily, member 2	HGNC:6220|MIM:176262|Ensembl:ENSG00000177301|HPRD:01443|Vega:OTTHUMG00000011567	3737					NM_001204269	65	3737	0	1
chr11	109469296	109547776	78480	+	NM_033390	ZC3H12C	MCPIP3	zinc finger CCCH-type containing 12C	HGNC:29362|Ensembl:ENSG00000149289|Vega:OTTHUMG00000166572	85463							85463	0	1
chr1	110947298	110950498	3200	-	NM_004974	KCNA2	HBK5|HK4|HUKIV|KV1.2|MK2|NGK1|RBK2	potassium voltage-gated channel, shaker-related subfamily, member 2	HGNC:6220|MIM:176262|Ensembl:ENSG00000177301|HPRD:01443|Vega:OTTHUMG00000011567	3737					NM_004974	65	3737	0	1	NM_004974	eye
chr11	109605375	109672647	67272	-	NM_002906	RDX	DFNB24	radixin	HGNC:9944|MIM:179410|Ensembl:ENSG00000137710|HPRD:01534|Vega:OTTHUMG00000166574	5962							5962	0	1				5962	Deafness, autosomal recessive 24, 611022 (3)	5962
chr11	109805803	109840815	35012	+	NM_004109	FDX1	ADX|FDX|LOH11CR1D	ferredoxin 1	HGNC:3638|MIM:103260|Ensembl:ENSG00000137714|HPRD:00059|Vega:OTTHUMG00000166589	2230				2230			2230	0	1
chr11	109952975	110088661	135686	-	NM_020809	ARHGAP20	RARHOGAP	Rho GTPase activating protein 20	HGNC:18357|MIM:609568|Ensembl:ENSG00000137727|HPRD:10657|Vega:OTTHUMG00000166590	57569							57569	0	1												NM_020809	NM_020809							NM_020809
chr1	111015832	111019178	3346	-	NM_002232	KCNA3	HGK5|HLK3|HPCN3|HUKIII|KV1.3|MK3|PCN3	potassium voltage-gated channel, shaker-related subfamily, member 3	HGNC:6221|MIM:176263|Ensembl:ENSG00000177272|HPRD:15937|Vega:OTTHUMG00000034493	3738					NM_002232	65	3738	0	1
chr11	110631916	110662182	30266	+	NM_198498	C11orf53	-	chromosome 11 open reading frame 53	HGNC:30527|Ensembl:ENSG00000150750|HPRD:14663|Vega:OTTHUMG00000166656	341032							341032	0	1
chr11	110675185	110684563	9378	+	NM_001136105	C11orf93	-	chromosome 11 open reading frame 93	HGNC:26978|Ensembl:ENSG00000214290|Vega:OTTHUMG00000166657	120376
chr11	110728189	110755367	27178	-	NM_006235	POU2AF1	BOB1|OBF-1|OBF1|OCAB	POU class 2 associating factor 1	HGNC:9211|MIM:601206|Ensembl:ENSG00000110777|HPRD:03126|Vega:OTTHUMG00000166659	5450							5450	0	1	NM_006235	lymph_node					5450	L	T	Somatic										5450
chr11	110843465	110888274	44809	-	NM_017589	BTG4	PC3B	B-cell translocation gene 4	HGNC:13862|MIM:605673|Ensembl:ENSG00000137707|HPRD:16138|Vega:OTTHUMG00000166718	54766		chr11-110843465-110888274-NM_017589					54766	0	1
chr11	110890719	110912966	22247	+	NM_001100388	C11orf88	-	chromosome 11 open reading frame 88	HGNC:25061|Ensembl:ENSG00000183644|HPRD:13529|Vega:OTTHUMG00000166720	399949							399949	3	1
chr11	110890719	110912966	22247	+	NM_207430	C11orf88	-	chromosome 11 open reading frame 88	HGNC:25061|Ensembl:ENSG00000183644|HPRD:13529|Vega:OTTHUMG00000166720	399949							399949	3	1
chr11	110916442	110936998	20556	+	NM_178834	LAYN	-	layilin	HGNC:29471|Ensembl:ENSG00000204381|HPRD:17299|Vega:OTTHUMG00000166721	143903							143903	0	1
chr11	110978379	111102842	124463	+	NM_015191	SIK2	LOH11CR1I|QIK|SNF1LK2	salt-inducible kinase 2	HGNC:21680|MIM:608973|Ensembl:ENSG00000170145|HPRD:12348|Vega:OTTHUMG00000150644	23235					NM_015191	778	23235	0	1	NM_015191	soft_tissue
chr11	111102841	111142379	39538	-	NM_181699	PPP2R1B	PP2A-Abeta|PR65B	protein phosphatase 2, regulatory subunit A, beta	HGNC:9303|MIM:603113|Ensembl:ENSG00000137713|HPRD:04384|Vega:OTTHUMG00000166741	5519							5519	0	1				5519	Lung cancer, 211980 (3)	5519
[truncated: 28,708 more rows]

## Sheet: annotation
Identifier	Description
Chrom	reference sequence chromosome
txStart	transcription start position
txEnd	transcription end position
Length	the length of transcript
[truncated: 39 more rows]
